# Supplementary material for: A rapid evidence assessment of the potential risk to the environment presented by active ingredients in the UK’s most commonly sold companion animal parasiticides
Source: Environ Sci Pollut Res Int. 2022 Apr 24;29(30):45070–88. doi: 10.1007/s11356-022-20204-2 (PMC9209362; doi:10.1007/s11356-022-20204-2)
Supplement: Supplementary file 2 — Supplementary file2 (XLSX 183 KB) [file 11356_2022_20204_MOESM2_ESM.xlsx]

## Sheet: Total
Record no.	AI (composition)	Study type	Phyla	Category	Species (binomial)	Name	Route of exposure	Life stage	Exposure period	Post exposure period	Sublethal effects (and concentration)	LC50 and LD50	Notes	DOI
1	Imidacloprid (TG)	laboratory	Chordata	mammal	Rattus norvegicus domestica	Rat	oral ingestion	adults and juveniles	60 days	none	neurobehavioral deficits, oxidative damage, and apoptotic alterations in brain tissue (1 mg/kg bw)	/	nonobservable effect level in rats is 5−10 mg/kg bw/day	https://doi.org/10.1021/acs.jafc.8b05793
2	Imidacloprid (TG)	laboratory	Chordata	mammal	Rattus norvegicus domestica	Rat	intraperitoneal injection	adults (pregnant)	single dose	30 days	increased AChE protein activity and sensorimotor deficit (337 mg/kg)	/	/	https://doi.org/10.1080/15287390701613140
3	Imidacloprid (TG)	laboratory	Arthropoda	benthic macroinvertebrate	Deleatidium species	Mayfly	aquatic exposure	adults and juveniles	96 hours	none	strong immobilising effect (8 µg/L), reduced moulting	40.5 μg/L	temperature interacted synergistically with imidacloprid to cause greater reduction in survivorship	https://doi.org/10.1080/00288330.2019.1614961
4	Imidacloprid (TG)	laboratory	Arthropoda	benthic macroinvertebrate	Coloburiscus humeralis	Mayfly	aquatic exposure	adults and juveniles	96 hours	none	immobilising effect 0% at 9°C, ∼25% at 12°C and ∼100% >15°C (12.5 µg/L)	31.5 μg/L	temperature interacted synergistically with imidacloprid to cause greater reduction in survivorship	https://doi.org/10.1080/00288330.2019.1614961
5	Imidacloprid (TG)	laboratory	Arthropoda	benthic macroinvertebrate	Chironomus dilutus	Midge	aquatic exposure	juveniles (SC5 cells)	96 hours	none	/	4.63 μg/L	/	https://doi.org/10.1002/etc.3878
6	Imidacloprid (TG)	laboratory	Arthropoda	parasite	Lepeophtheirus salmonis	Salmon louse	aquatic exposure	juveniles (pre-adult)	30 minutes	24 hours	50% immobilisation at 8.4 mg/L and 90% immobilisation at 46.3 mg/L	/	/	https://doi.org/10.1111/jfd.12463
7	Imidacloprid (TG)	laboratory	Arthropoda	crop pest	Nilaparvata lugens	Brown planthopper	oral ingestion	juveniles (third instar)	96 hours	none	increased abundance of the symbiotic bacteria Wolbachia, which affects P450 gene and increases detoxification (200 mg/L)	408.56 mg/L	/	https://doi.org/10.1111/1744-7917.12834
8	Imidacloprid (TG)	laboratory	Arthropoda	crop pest	Bemisia tabaci	Cotton whitefly	oral ingestion	female adults	48 hours	none	/	0.24 mg/L	/	https://doi.org/10.1002/(SICI)1096-9063(199903)55:3<265::AID-PS891>3.0.CO;2-C
9	Imidacloprid (TG)	laboratory	Arthropoda	crop pest	Aphis craccivora	Cowpea aphid	leaf dip bioassay	adults	48 hours	none	/	3.12 mg/L	/	https://doi.org/10.1016/j.cclet.2018.05.013
10	Imidacloprid (TG)	laboratory	Arthropoda	crop pest	Rhynchophorus ferrugineus	Red palm weevil	oral ingestion	adults and juveniles	24 hours	none	degeneration of epithelial cells in the midgut (500ppm)	/	/	https://doi.org/10.1590/1519-6984.227621
11	Imidacloprid (TG)	laboratory	Arthropoda	crop pest	Rhynchophorus ferrugineus	Red palm weevil	oral ingestion	female adults	24 hours	none	dose-dependent inhibition of ovarian AchE	15.7 ppm	/	https://doi.org/10.1016/j.aspen.2020.05.010
12	Imidacloprid (TG)	laboratory	Arthropoda	crustacean	Gammarus pulex	Freshwater shrimp	oral ingestion	adults	96 hours	72 hours	inhibited feeding (>30µg/L) and increased feeding during recovery period (>0.81µg/L)	270 µg/L	/	https://doi.org/10.1002/etc.2480
13	Imidacloprid (TG)	laboratory	Arthropoda	zooplankton	Daphnia magna	Water flea	aquatic exposure	adults	7 days	7 days	3% reduction in feeding (0.15 mg/L)	/	/	https://doi.org/10.1021/es401428h
14	Imidacloprid (TG)	laboratory	Arthropoda	zooplankton	Daphnia magna	Water flea	aquatic exposure	juveniles (neonates)	24 hours/7 days	none	24 hr: 5% reduction in feeding (0.19 mg/L), 50% reduction (1.83 mg/L), 95% reduction (8.70 mg/L), no mortality but 100% reduction (31.2 mg/L), 7 days: delayed reproduction (12 mg/L)	/	/	https://doi.org/10.1021/es304784t
15	Imidacloprid (TG)	laboratory	Arthropoda	parasite	Culex pipiens	Mosquito	aquatic exposure	juveniles	72 hours	none	/	555 ng/mL (24 hr), 323 ng/mL (48 hr), 167 ng/mL (72 hr)	/	https://doi.org/10.1089/vbz.2019.2474
16	Imidacloprid (TG)	laboratory	Chordata	amphibian	Rana ridibunda	Marsh frog	in vitro	adults	single dose	none	reduced the action potential amplitude, area and latency (1, 10, 100, and 1000 μM)	/	/	Akbas D, Askin A, Comelekoglu U (2014): Influence of neurotransmission in frog peripheral nerve by the neonicotinoid insecticide imidacloprid: An electrophysiological study. Fresenius Environmental Bulletin 23, 1816-1823.
17	Imidacloprid (TG)	laboratory	Arthropoda	crustacean	Farfantepenaeus aztecus	Brown shrimp	aquatic exposure	juveniles	36 days	none	increased inter-moult interval (> 0.5 μg/L), swimming in circles and lack of movement, colour change (> 1.0 μg/L on day 1 and > 0.5 μg/L on day 5)	/	/	https://doi.org/10.1371/journal.pone.0223641
18	Imidacloprid (TG)	laboratory	Arthropoda	parasite	Culex pipiens	Mosquito	aquatic exposure	juveniles	4 weeks	none	delayed shedding and emergence, deregulation of gene chymotrypsin-1 (6 μg/L)	117.2 μg/L (24 hr)	/	https://doi.org/10.1111/phen.12278
19	Imidacloprid (TG)	laboratory	Chordata	mammal	Cricetulus griseus	Chinese hamster	in vitro	adults (CHOK1 cells)	48 hours	none	altered glutathione redox cycle components, potential genotoxic and cytotoxic effects (0.97–500 μM)	/	/	https://doi.org/10.1007/s11356-015-4927-3
20	Imidacloprid (TG)	laboratory	Arthropoda	pest insect	Aphis gossypii	Cotton aphid	leaf dip bioassay	juveniles (third instar)	24 hours	none	/	110.55 μg/L	/	https://doi.org/10.1016/j.aspen.2017.11.016
21	Imidacloprid (TG)	laboratory	Arthropoda	parasitoid	Lysiphlebus fabarum	Wasp	oral ingestion	adults and juveniles	until emergence	none	reduced female ratio in pupae, reduced egg load (110.55 μg/L)	/	parasitoid fed on insecticide-treated aphid	https://doi.org/10.1016/j.aspen.2017.11.016
22	Imidacloprid (TG)	laboratory	Chordata	fish	Prochilodus lineatus	Prochilod (fish)	aquatic exposure	juveniles	96 hours	none	DNA damage in gill cells (>48 hr) and in erythrocytes and hepatocytes (>96 hr) (100 μg/L)	/	/	https://doi.org/10.1016/j.mrgentox.2018.11.011
23	Imidacloprid (TG)	laboratory	Arthropoda	crop pest	Rhynchophorus ferrugineus	Red palm weevil	oral ingestion	male adults	24 hours	none	dose-dependent reduction in glutathione content and acetylcholine esterase, ultrastructural changes in sperm (10-30 ppm).	15.7 ppm.	/	https://doi.org/10.1007/s11356-019-04968-8
24	Imidacloprid (TG)	laboratory	Arthropoda	non-pest insect	Cryptolaemus montrouzieri	Ladybird beetle	leaf dip bioassay	juveniles	48 hours	none	/	163.74 ppm (grubs), 156.07 ppm (adults)	/	Anjitha A, Krishnamoorthy SV, Kuttalam S (2013): Toxicity of insecticides to the coccinellid predators, Cryptolaemus montrouzieri Mulsant and Scymnus coccivora Ayyar of papaya mealybug, Paracoccus marginatus Williams and Granara de Willink. Journal of Biological Control 27, 18-23.
25	Imidacloprid (TG)	laboratory	Arthropoda	non-pest insect	Scymnus coccivora	Beetle	leaf dip bioassay	adults	48 hours	none	/	74.2854 ppm	/	Anjitha A, Krishnamoorthy SV, Kuttalam S (2013): Toxicity of insecticides to the coccinellid predators, Cryptolaemus montrouzieri Mulsant and Scymnus coccivora Ayyar of papaya mealybug, Paracoccus marginatus Williams and Granara de Willink. Journal of Biological Control 27, 18-23.
26	Imidacloprid (TG)	laboratory	Arthropoda	crustacean	Ilyocypris dentifera	Seed shrimp	aquatic exposure	adults	48 hours	none	immobilisation (EC50) dark - 5 μg/L (24 hr) and 3 μg/L (48 hr), 16:8 light:dark - 13 μg/L (24 hr) and 3 μg/L (48 hr)	dark: 759 μg/L (24 hr) and 214 μg/L (48 hr)	/	https://doi.org/10.1016/j.aquatox.2006.03.009
27	Imidacloprid (TG)	laboratory	Arthropoda	crustacean	Cypridopsis vidua	Seed shrimp	aquatic exposure	adults	48 hours	none	immobilisation (EC50) dark - 16 μg/L (24 hr) and 10 μg/L (48 hr), 16:8 light:dark - 8 μg/L (24 hr) and 3 μg/L (48 hr)	dark: 542 μg/L (24 hr) and 273 μg/L (48 hr)	/	https://doi.org/10.1016/j.aquatox.2006.03.009
28	Imidacloprid (TG)	laboratory	Arthropoda	crustacean	Cyretta seurati	Seed shrimp	aquatic exposure	adults	48 hours	none	immobilisation (EC50) dark - 12 μg/L (24 hr) and 1 μg/L (48 hr), 16:8 light:dark - 46 μg/L (24 hr) and 16 μg/L (48 hr)	16:8 l/d: 732 μg/L (24 hr) and 301 μg/L (48 hr)	/	https://doi.org/10.1016/j.aquatox.2006.03.009
29	Imidacloprid (TG)	laboratory	Arthropoda	zooplankton	Chydorus sphaericus	Water flea	aquatic exposure	adults	48 hours	none	immobilisation (EC50) dark - 1469 μg/L (24 hr) and 832 μg/L (48 hr), 16:8 light:dark - 18683 μg/L (24 hr) and 132673 μg/L (48 hr)	/	/	https://doi.org/10.1016/j.aquatox.2006.03.009
30	Imidacloprid (TG)	laboratory	Arthropoda	zooplankton	Daphnia magna	Water flea	aquatic exposure	adults	48 hours	none	immobilisation (EC50) at 16:8 light:dark - 11822 μg/L (24 hr) and 6029 μg/L (48 hr)	/	/	https://doi.org/10.1016/j.aquatox.2006.03.009
31	Imidacloprid (TG)	laboratory	Chordata	amphibian	Rana clamitans	Green frog	aquatic exposure	juveniles (tadpole)	96 hours	none	tadpoles in commercial treatments experienced greater mortality rates than tadpoles in technical treatments (75 mg/L and 150 mg/L)	/	/	https://doi.org/10.1007/s00244-010-9528-z
32	Imidacloprid (TG)	laboratory	Chordata	amphibian	Rana nigromaculata	Black-spotted frog	aquatic exposure	adults and juveniles	96 hours	none	DNA damage in erythrocytes in vitro (0.05 to 0.5 mg/L)	268 mg/L (24 hr), 219 mg/L (48 hr), 177 mg/L (72 hr), 129 mg/L (96 hr)	/	https://doi.org/10.1016/j.chemosphere.2004.02.010
33	Imidacloprid (TG)	laboratory	Chordata	amphibian	Rana limnocharis	Asian rice frog	aquatic exposure	adults and juveniles	96 hours	none	/	235 mg/L (24 hr), 165 mg/L (48 hr), 116 mg/L (72 hr), 82 mg/L (96 hr)	/	https://doi.org/10.1016/j.chemosphere.2004.02.010
34	Imidacloprid (TG)	laboratory	Arthropoda	zooplankton	Daphnia magna	Water flea	aquatic exposure	juveniles	48 hours	none	/	97.9 mg/L (24 hr), 56.6 mg/L (48 hr)	commercial formulation more toxic than technical grade imidacloprid	https://doi.org/10.1016/j.chemosphere.2009.05.002
35	Imidacloprid (TG)	laboratory	Chordata	fish	Danio rerio	Zebrafish	aquatic exposure	adults and juveniles	48 hours	none	/	241 mg/L (96 hr)	/	https://doi.org/10.1016/j.chemosphere.2009.05.002
36	Imidacloprid (TG)	laboratory	Chordata	fish	Paralichthys olivaceus	Olive flounder	in vitro	adults (gill cells)	96 hours	none	damaged, swollen and disrupted mitochondria of exposed cells (60 μg/L)	/	/	https://doi.org/10.1007/s00343-007-0209-3
37	Imidacloprid (TG)	laboratory	Arthropoda	zooplankton	Daphnia magna	Water flea	aquatic exposure	adults	3 weeks	none	dose-dependent reduction in enzyme activity (>2.5 μg/L)	/	commercial formulation more toxic than technical grade imidacloprid	https://doi.org/10.1016/j.chemosphere.2007.04.015
38	Imidacloprid (TG)	laboratory	Arthropoda	crustacean	Gammarus fossarum	Freshwater shrimp	aquatic exposure	male adults	24 hours	none	lipid peroxidation (102.2 μg/L)	/	commercial formulation more toxic than technical grade imidacloprid	https://doi.org/10.1016/j.pestbp.2012.07.008
39	Imidacloprid (TG)	laboratory	Arthropoda	zooplankton	Ceriodaphnia dubia	Water flea	aquatic exposure	juveniles (neonates)	48 hours	none	/	2.07 μg/L	/	https://doi.org/10.1016/j.ecoenv.2009.09.016
40	Imidacloprid (TG)	laboratory	Arthropoda	benthic macroinvertebrate	Neureclipsis sp.	Cadisfly	mesocosm	juveniles (larvae)	90 days (6x weekly pulse)	90 days	change in emergence of many species, cadisfly the most sensitive (12 μg/L)	/	species more sensitive in the summer	https://doi.org/10.1016/j.aquatox.2011.11.016
41	Imidacloprid (TG)	laboratory	Annelida	annelid	Tubifex tubifex	Sludge worm	aquatic exposure	adults	24 hours	none	/	0.3 mg/lL	/	https://doi.org/10.1080/10807030802614983
42	Imidacloprid (TG)	laboratory	Arthropoda	non-pest insect	Simulium vittatum	Black fly	orbital shaker	juveniles (larvae)	48 hours	none	NOEC between 2 and 5 μg/L	9.45-6.74 μg/L	/	https://doi.org/10.1007/s00128-005-0662-7
43	Imidacloprid (TG)	laboratory	Arthropoda	crustacean	Hyalella azteca	Freshwater shrimp	aquatic exposure	juveniles	96 hours	none	/	65.43 μg/L	commercial formulation more toxic than technical grade imidacloprid	https://doi.org/10.1007/s00244-007-9073-6
44	Imidacloprid (TG)	laboratory	Arthropoda	benthic macroinvertebrate	Chironomus tentans	Midge	aquatic exposure	juveniles (larvae)	96 hours	none	/	5.75 μg/L	/	https://doi.org/10.1007/s00244-007-9073-6
45	Imidacloprid (TG)	laboratory	Chordata	bird	Columba livia domestica	Rock pigeon	dosed by gavage	male adults	28 days	none	ultra-structural changes in brain and liver, increased oxidative stress and plasma acetylcholinesterase activities (3 mg/kg b.wt.)	/	/	https://doi.org/10.1016/j.ecoenv.2018.09.121
46	Imidacloprid (TG)	laboratory	Chordata	mammal	Mus musculus	Mouse	in vitro	juveniles	single dose	none	change in membrane properties and function of neurons that have nAChRs ( ≥10 μM for <1 min)	/	/	https://doi.org/10.1016/j.neuro.2009.10.004
47	Imidacloprid (TG)	laboratory	Chordata	mammal	Rattus norvegicus domestica	Rat	in vitro	juveniles (neonates)	single dose	none	excitatory Ca2+ influxes in small neurons in cerebellar cultures that expressed the mRNA of the α3, α4, and α7 nAChR subunits ( <1 µM)	/	/	https://doi.org/10.1371/journal.pone.0032432
48	Imidacloprid (TG)	laboratory	Chordata	fish	Danio rerio	Zebrafish	aquatic exposure	adults and juveniles	5 days	24 hr	decreased swimming activity, developmental exposure decreased novel tank exploration and increased sensorimotor response to startle stimuli (45 μM and 60 μM)	/	/	https://doi.org/10.1016/j.ntt.2015.04.006
49	Imidacloprid (TG)	laboratory	Arthropoda	non-pest insect	Coccinella septempunctata	Beetle	topical application	adults and juveniles	single dose	none	dose dependent reduction in predation efficiency at LC10 (88 μL/L) and LC30 (194 μL/L)	/	/	https://doi.org/10.17582/journal.pjz/2019.51.2.611.617
50	Imidacloprid (TG)	laboratory	Arthropoda	non-pest insect	Coccinella transversalis	Beetle	topical application	adults and juveniles	single dose	none	dose dependent reduction in predation efficiency at LC10 (17 μL/L) and LC30 (158 μL/L)	/	/	https://doi.org/10.17582/journal.pjz/2019.51.2.611.617
51	Imidacloprid (TG)	laboratory	Arthropoda	crop pest	Paracoccus marginatus	Papaya mealybug	leaf dip bioassay	juveniles (first instar)	48 hours	none	/	3.75 ppm (first generation), 1.79 ppm (third gen)	/	Alexander A, Krishnamoorthy SV, Kuttalam S (2013): Risk assessment of insecticides against non-target beneficials including natural enemies of papaya mealybug, Paracoccus marginatus Williams and Granara de Willink. Journal of Insect Science (Ludhiana) 26, 241-245.
52	Imidacloprid (TG)	laboratory	Chordata	fish	Oreochromis niloticus	Nile tilapia	aquatic exposure	juveniles	96 hours	none	histopathological changes in the liver and active defence mechanisms (>62.5 μg/L), steatosis and increased levels of HSP70 (>250 μg/L)	/	impact in liver (non-target organs)	https://doi.org/10.1080/03601234.2016.1240559
53	Imidacloprid (TG)	laboratory	Chordata	fish	Oreochromis niloticus	Nile tilapia	aquatic exposure	adults	96 hours	none	induced primary DNA damage (>62.5 μg/L), damage at the chromosomal level (250 μg/L)	/	impact in red blood cells (non-target)	https://doi.org/10.4236/jep.2015.612118
54	Imidacloprid (TG)	laboratory	Arthropoda	crop pest	Leptinotarsa decemlineata	Colorado potato beetle	topical application	adults and juveniles	96 hours	none	/	0.009 μg/larvae, 0.024 μg/adult	/	https://doi.org/10.1007/s12600-016-0560-z
55	Imidacloprid (TG)	laboratory	Arthropoda	non-pest insect	Drosophila melanogaster	Fruit fly	oral ingestion	adults	96 hours	none	/	1.789 μg/g	/	https://doi.org/10.1007/s12600-016-0560-z
56	Imidacloprid (TG)	laboratory	Chordata	mammal	Rattus norvegicus domestica	Rat	oral ingestion	adults	24 hours	none	Structural chromosome aberrations and abnormal bone marrow cells (170 mg/kg)	/	/	https://doi.org/10.3109/01480545.2015.1029049
57	Imidacloprid (TG)	laboratory	Arthropoda	crustacean	Gammarus pulex	Freshwater shrimp	aquatic exposure	adults	96 hours	none	/	404 nmol/L (24 hr), 430 nmol/L (48 hr), 405 nmol/L (72 hr), 514 nmol/L (96 hr)	immobility endpoint	https://doi.org/10.1016/j.aquatox.2011.02.002
58	Imidacloprid (TG)	laboratory	Chordata	mammal	Rattus norvegicus domestica	Rat	dosed by gavage	adults and juveniles (offspring)	5 weeks	3 weeks (offspring)	age-dependent adverse effects on immunity development (>10 mg/kg/day), post-implantation loss, soft tissue abnormalities and skeletal alterations (90 mg/kg/day)	/	/	https://doi.org/10.1016/j.fct.2012.09.009
59	Imidacloprid (TG)	laboratory	Chordata	bird	Gallus gallus domesticus	Chicken	egg innoculation	juveniles (embryo)	single dose	3 weeks	dose-dependent growth delay and developmental defects (> 10μg/egg)	/	/	https://doi.org/10.1016/j.jasi.2014.11.006
60	Imidacloprid (TG)	laboratory	Chordata	bird	Gallus gallus domesticus	Chicken	incubation assay	juveniles (embryo)	single dose	until development	disruption of neural crest cell and resulting cranial bone development (500μM)	/	/	https://doi.org/10.1021/acs.jafc.6b01478
61	Imidacloprid (TG)	laboratory	Arthropoda	parasite	Triatoma infestans	Kissing bug	topical application	juveniles (first instar)	24 hours	none	/	5.2 ng/insect	/	https://doi.org/10.1590/0074-0276140100
62	Imidacloprid (TG)	laboratory	Annelida	annelid	Lumbriculus variegatus	Blackworm	aquatic exposure	adults	24 hours	none	/	65.3 μg/L	commercial formulation had a higher LD50 than technical grade but caused greater oxidative stress	https://doi.org/10.1016/j.envpol.2020.114793
63	Imidacloprid (TG)	laboratory	Arthropoda	non-pest insect	Folsomia candida	Springtail	soil treatment	juveniles	8 weeks	none	/	0.55 mg/kg dry soil	technical grade 4x more toxic to reproduction than commercial formulation	https://doi.org/10.1002/etc.4634
64	Imidacloprid (TG)	laboratory	Annelida	annelid	Eisenia andrei	Soil worm	soil treatment	juveniles	8 weeks	none	/	1 mg/kg dry soil	/	https://doi.org/10.1002/etc.4634
65	Imidacloprid (TG)	laboratory	Mollusca	mollusc	Saccostrea glomerata	Sydney rock oyster	aquatic exposure	adults	2 weeks	none	altered biochemical processes and metabolites (> 0.01mg/L), altered gill AChE activity (>2 mg/L)	/	commercial formulation had similar sublethal effect but a different profile	https://doi.org/10.1016/j.marenvres.2019.104765
66	Imidacloprid (TG)	laboratory	Arthropoda	crop pest	Myzus persicae	Green peach aphid	leaf dip bioassay	adults	48 hours	none	/	12.65 mg/L	/	https://doi.org/10.1016/j.bcab.2021.101974
67	Imidacloprid (TG)	laboratory	Chordata	fish	Australoheros facetus	Chameleon cichlid	aquatic exposure	adults	48 hours	none	nuclear abnormalities such as blebbing (1000 µg/L)	/	commercial formulation more toxic than technical grade imidacloprid (blebbing at 10 µg/L)	https://doi.org/10.1002/etc.3574
68	Imidacloprid (TG)	laboratory	Mollusca	mollusc	Magallana gigas	Pacific oyster	aquatic exposure	juveniles (larvae)	42 hours	none	developmental toxicity after exposure for 30 hours (> 20μg/L), altered gene expression (> 1μg/L)	/	/	https://doi.org/10.1016/j.scitotenv.2020.142921
69	Imidacloprid (TG)	laboratory	Chordata	fish	Pimephales promelas	Fathead minnow	aquatic exposure	adults	96 hours	none	low toxicity, EC50 >1000 µg/L	/	/	https://doi.org/10.1007/s00244-014-0086-7
70	Imidacloprid (TG)	laboratory	Arthropoda	crustacean	Hyalella azteca	Freshwater shrimp	aquatic exposure	adults	96 hours	none	EC50 33.5 µg/L	/	/	https://doi.org/10.1007/s00244-014-0086-7
71	Imidacloprid (TG)	laboratory	Arthropoda	parasite	Anopheles stephensi	Mosquito	aquatic exposure	juveniles (third instar)	48 hours	none	/	0.018 ppm (24 hr), 0.009 ppm (48 hr)	/	https://doi.org/10.1016/S2222-1808(12)60027-9
72	Imidacloprid (TG)	laboratory	Chordata	bird	Zonotrichia leucophrys	Sparrow	oral ingestion	adults	single dose	until migration out of range	decreased bodyweight and feeding (> 1.2 mg/kg b.wt) and increased stopover time (3.9 mg/kg b.wt)	41 mg/kg b.wt	/	https://doi.org/10.1126/science.aaw9419
73	Imidacloprid (TG)	laboratory	Chordata	fish	Oreochromis niloticus	Nile tilapia	aquatic exposure	juveniles	96 hours	none	induction of lipid peroxidation, increase in MDA levels in gills and liver tissue, reduction of GSH levels (50 and 100 mg/L)	/	/	https://doi.org/10.1007/s11270-019-4366-8
74	Imidacloprid (TG)	laboratory	Arthropoda	non-pest insect	Danaus plexippus	Monarch butterfly	oral ingestion	all life stages	8 days	until emergence	/	0.13 μg/g leaf (larvae), 2.9 μg/g egg (topical exposure)	/	https://doi.org/10.1002/etc.5016
75	Imidacloprid (TG)	laboratory	Arthropoda	crop pest	Aphis glycines	Soybean aphid	oral ingestion	adults	7 days	none	/	31.29 ng/ml	/	https://doi.org/10.1111/j.1570-7458.2008.00718.x
76	Imidacloprid (TG)	laboratory	Arthropoda	crop pest	Bemisia tabaci	Cotton whitefly	leaf dip bioassay	female adults	48 hours	none	/	5.0 ppm	/	https://doi.org/10.1046/j.1570-7458.1998.00373.x
77	Imidacloprid (TG)	laboratory	Mollusca	mollusc	Lampsilis fasciola	Wavy-rayed lampmussel	aquatic exposure	juveniles (larvae)	28 days	none	no adverse effect at highest tested concentration for 7 days (1000 μg/L) and 28 days (10,000 μg/L)	/	/	https://doi.org/10.1016/j.envpol.2016.07.022
78	Imidacloprid (TG)	laboratory	Mollusca	mollusc	Planorbella pilsbryi	Ramshorn snail	aquatic exposure	juveniles	28 days	none	/	3984.5 μg/L (7 days), 645.6 μg/L (28 days)	/	https://doi.org/10.1016/j.envpol.2016.07.022
79	Imidacloprid (TG)	laboratory	Chordata	fish	Labeo rohita	Rohu	aquatic exposure	juveniles	64 days	none	exposure-dependent liver degeneration, necrosis and inflammation of kidney (20 mg/L)	/	/	Shazia Q, Furhan I (2016): Effect of subleathal concentration of Imidacloprid on the histology of heart, liver and kidney in Labeo rohitr. Pakistan Journal of Pharmaceutical Sciences 29, 2033-2038.
80	Imidacloprid (TG)	laboratory	Arthropoda	crop pest	Rhagoletis pornonel	Apple maggot fly	topical application	adults	96 hours	none	/	0.067 μg/cm2 (24 hr), 20.054 μg/cm2 (48 hr), 0.049 μg/cm2 (96 hr)	/	https://doi.org/10.1111/j.1439-0418.1998.tb01458.x
81	Imidacloprid (TG)	laboratory	Chordata	mammal	Rattus norvegicus domestica	Rat	dosed by gavage	female adults	90 days	none	NOEL of 10 mg/kg/day, oxidative stress, changes in SOD, CAT, GPx, GSH, LPO in liver; SOD, CAT and GPx in brain and LPO in kidney (20 mg/kg/day)	/	/	https://doi.org/10.2131/jts.35.577
82	Imidacloprid (TG)	laboratory	Arthropoda	parasite	Cimex lectularius	Bed bug	topical application	adults	24 hours	none	/	0.0057 μg/insect	/	https://doi.org/10.1111/aen.12098
83	Imidacloprid (TG)	laboratory	Arthropoda	crustacean	Penaeus monodon	Black tiger shrimp	aquatic exposure	juveniles	48 hours	none	/	408 μg/L	/	https://doi.org/10.1016/j.chemosphere.2021.129918
84	Imidacloprid (TG)	laboratory	Arthropoda	crop pest	Diaphorina citri	Asian citrus psyllid	bottle bioassay	adults	24 hours	none	/	0.2 ng/μL	/	https://doi.org/10.1653/024.100.0118
85	Imidacloprid (TG)	laboratory	Arthropoda	zooplankton	Daphnia magna	Water flea	aquatic exposure	adults	48 hours	none	immobilisation (EC50) at 93.88 mg/L, significant but delayed decrease in swimming speed (85 mg/L)	/	/	https://doi.org/10.1002/etc.2979
86	Imidacloprid (TG)	laboratory	Arthropoda	non-pest insect	Agamermis unka	Nematode parasite	aquatic exposure	adults	24 hours	none	/	1.58 ppm	/	https://doi.org/10.1080/09583159830216
87	Imidacloprid (TG)	laboratory	Arthropoda	parasite	Triatoma infestans	Argentine ants	topical application	adults	72 hours	none	66.7 ng/insect (non-fed), 8.5 ng/insect (fed)	/	fed animals much more susceptible to insecticide	https://doi.org/10.1016/j.vetpar.2020.109092
88	Imidacloprid (TG)	laboratory	Arthropoda	parasitoid	Spalangia endius	Wasp	topical application	adults	48 hours	none	reduced survival and parasitic ability in females, reduced production of sons (0.01792 µg/cm)	/	/	https://doi.org/10.1093/ee/nvz015
89	Imidacloprid (TG)	laboratory	Arthropoda	crop pest	Monochamus alternatus	Japanese pine sawyer	topical application	juveniles (third instar)	4 hours	none	broad change in gene expression, upregulation of 41 and downregulation of 318 (30 ppm)	/	/	Lin T, Wu H, Luo L (2015): Gene Expression Profiles in Japanese Pine Sawyer, Monochamus alternatus Exposed to a Sublethal Dose of Imidacloprid. Pakistan Journal of Zoology 47, 49-58.
90	Imidacloprid (TG)	laboratory	Chordata	mammal	Rattus norvegicus domestica	Rat	oral ingestion	adults	2 hours	none	decrease in chemokine CXCL6 (50 mg/kg b.wt), decrease in testosterone (100 mg/kg b.wt)	/	/	https://doi.org/10.1016/j.taap.2014.11.016
91	Imidacloprid (TG)	laboratory	Arthropoda	crop pest	Apolygus lucorum	Mirid bug	topical application	adults	single dose	24 hours	/	8.94 ng/insect	/	https://doi.org/10.1007/s10340-014-0610-6
92	Imidacloprid (TG)	laboratory	Arthropoda	pest insect	Odontotermes obesus	Termite	filter paper contact	adults	7 days	none	/	2.6 ppm	/	https://doi.org/10.9734/ARRB/2017/36225
93	Imidacloprid (TG)	laboratory	Arthropoda	parasite	Culex quinquefasciatus	Southern mosquito	aquatic exposure	juveniles (third instar)	24 hours	none	/	1.01 mg/L	/	https://doi.org/10.1016/j.sajb.2021.01.027
94	Imidacloprid (TG)	laboratory	Chordata	fish	Danio rerio	Zebrafish	aquatic exposure	adults	24 hours	none	increased GSH and decreased SOD activity in brain and liver (7.5 mg/L)	/	/	https://doi.org/10.1016/j.toxrep.2017.05.002
95	Imidacloprid (TG)	laboratory	Arthropoda	pest insect	Periplaneta americana	American cockroach	in vitro	adults (ganglia)	single dose	none	dose-dependent activation of neuron (EC50 of 5.1 μM)	/	/	https://doi.org/10.1016/j.neuro.2007.04.002
96	Imidacloprid (TG)	laboratory	Arthropoda	crop pest	Aphis gossypii	Cotton aphid	leaf dip bioassay	adults	72 hours	none	reduced fecundity and longevity (0.05 mg/L)	0.42 mg/L	/	https://doi.org/10.1127/entomologia/2019/0892
97	Imidacloprid (TG)	laboratory	Arthropoda	crop pest	Bemisia tabaci	Cotton whitefly	leaf dip bioassay	adults	48 hours	none	/	15.7 mg/L	/	https://doi.org/10.1016/j.cropro.2016.01.015
98	Imidacloprid (TG)	laboratory	Arthropoda	crop pest	Periplaneta americana	American cockroach	in vitro	male adults (ganglia)	single dose	none	depolarisation of the cell body of a motor neurone (1 x 10-6 M)	/	/	https://doi.org/10.1002/ps.2780330208
99	Imidacloprid (TG)	laboratory	Arthropoda	crop pest	Nilaparvata lugens	Brown planthopper	spray application	juveniles	single dose	until emergence	increased percentage of adults with malformed wings (1 ppm)	/	/	https://doi.org/10.1603/0046-225X(2008)37[206:CAIAAT]2.0.CO;2
100	Imidacloprid (TG)	laboratory	Arthropoda	crop pest	Aproaerema modicella	Groundnut leaf miner	oral ingestion	juveniles (second instar)	48 hours	none	/	4.256 ppm	/	Babu KR, Santharam G (2001): Acute toxicity of imidacloprid to leaf miner and aphids on groundnut. Madras Agricultural Journal 87, 677-678.
101	Imidacloprid (TG)	laboratory	Arthropoda	crop pest	Aphis craccivora	Cowpea aphid	leaf dip bioassay	adults (ganglia)	48 hours	none	/	0.327 ppm	/	Babu KR, Santharam G (2001): Acute toxicity of imidacloprid to leaf miner and aphids on groundnut. Madras Agricultural Journal 87, 677-678.
102	Imidacloprid (TG)	laboratory	Arthropoda	crop pest	Plodia interpunctella	Indian meal moth	topical application	adults	24 hours	none	reduction in number of eggs laid (1 g/L)	/	/	https://doi.org/10.1002/ps.1938
103	Imidacloprid (TG)	laboratory	Arthropoda	benthic macroinvertebrate	Chironomus tepperi	Midge	aquatic exposure	juveniles (larvae)	24 hours	none	/	2.56 μg/L (paper and tubes), 2.9 μg/L (waxed cups and sand)	for commercial formulation 1.6 μg/L (paper and tubes), 3.04 μg/L (waxed cups and sand)	Stevens MM, Ali A, Helliwell S, Schiller LJ, Hansen S (2002): Comparison of two bioassay techniques for assessing the acute toxicity of pesticides to chironomid larvae (Diptera : Chironomidae). Journal of the American Mosquito Control Association 18, 119-125.
104	Imidacloprid (TG)	laboratory	Arthropoda	parasite	Aedes aegypti	Yellow fever mosquito	aquatic exposure	juveniles (third instar)	48 hours	none	differential gene expression of 3.08% (40 μg/L)	/	/	https://doi.org/10.1186/1471-2164-11-216
105	Imidacloprid (TG)	laboratory	Arthropoda	arachnid	Hibana futilis	Ghost spider	topical application	juveniles	24 hours	none	100% mortality at all tested concentrations (5x10-3 - 5x10-20)	/	extreme sensitivity of spiderlings to imidacloprid	https://doi.org/10.3958/059.034.0111
106	Imidacloprid (TG)	laboratory	Chordata	mammal	Mus musculus	Mouse	oral ingestion	adults	28 days	none	dose and duration dependent increase in sperm head morphological abnormality (7 - 28 days and 5.5 - 22 mg/kg b.wt), increased dominant lethal mutation in gametes (22 mg/kg b.wt)	/	/	https://doi.org/10.3109/01480545.2014.966832
107	Imidacloprid (TG)	laboratory	Chordata	mammal	Mus musculus	Mouse	oral ingestion	adults	28 days	none	dose and duration dependent increase chromosomal aberrations (significant only at 22 mg/kg b.wt at 28 days)	/	/	https://doi.org/10.3109/01480545.2015.1137301
108	Imidacloprid (TG)	laboratory	Arthropoda	crop pest	Nilaparvata lugens	Brown planthopper	topical application	female adults	48 hours	none	/	0.136 ng/insect	the P450 genes CYP6AY1 and CYP6ER1 were overexpressed in resistant populations	https://doi.org/10.1016/j.pestbp.2015.10.020
109	Imidacloprid (TG)	laboratory	Arthropoda	crop pest	Nilaparvata lugens	Brown planthopper	topical application	female adults	48 hours	none	reduction in number of eggs and number of offspring at LD20 (0.09 ng/insect)	0.17 ng/insect	/	https://doi.org/10.1002/ps.1664
110	Imidacloprid (TG)	laboratory	Arthropoda	non-pest insect	Lepidopteran Sf-9	Fall armyworm (moth)	in vitro	adults	24 hours	none	50% inhibiting concentration (21 mg/L)	/	insect cells more sensitive than human cells	https://doi.org/10.1016/j.fct.2020.111632
111	Imidacloprid (TG)	laboratory	Arthropoda	non-pest insect	Drosophila melanogaster	Fruit fly	oral ingestion	adults and juveniles	16 days	until development	altered host-microbiota (increased Acetobacter and Lactobacillus spp.) and decreased survival during simultaneous exposure to bacterial infection and heat stress (10 μM)	/	/	https://doi.org/10.1038/s41598-017-02806-w
112	Imidacloprid (TG)	laboratory	Annelida	annelid	Eisenia fetida	Earthworm	oral ingestion	adults	15 weeks	none	inhibited growth ( ≥2 mg/kg treated manure)	/	/	https://doi.org/10.1016/j.jhazmat.2011.06.077
113	Imidacloprid (TG)	laboratory	Chordata	mammal	Mus musculus	Mouse	in vitro	juveniles (NSPCs)	48 hours	none	50% inhibiting concentration of neural stem/progenitor cells (710 μM)	/	NSPCs 5-7x more sensitive than N2a cells	https://doi.org/10.1016/j.pestbp.2020.104617
114	Imidacloprid (TG)	laboratory	Chordata	bird	Gallus gallus domesticus	Chicken	incubation assay	juveniles (embryo)	until emergence	none	increased malformation of heart tube during evelopment (500 μM )	/	/	https://doi.org/10.1021/ACS.JAFC.6B03381
115	Imidacloprid (TG)	laboratory	Chordata	fish	Cyprinus carpio	Common carp	aquatic exposure	juveniles	96 hours	none	NOEC at 1.25 mg/L	6.68 mg/L	/	Gradila M (2013): Chronic aspects of imidacloprid on the fishes from Cyprinidae family. Romanian Journal for Plant Protection 6, 11-15.
116	Imidacloprid (TG)	laboratory	Chordata	fish	Carassius auratus	Goldfish	aquatic exposure	juveniles	96 hours	none	/	24.8 mg/L	/	Gradila M (2013): Chronic aspects of imidacloprid on the fishes from Cyprinidae family. Romanian Journal for Plant Protection 6, 11-15.
117	Imidacloprid (TG)	laboratory	Chordata	fish	Ctenopharyngodon idella	Grass carp	aquatic exposure	juveniles	96 hours	none	/	13.2 mg/L	/	Gradila M (2013): Chronic aspects of imidacloprid on the fishes from Cyprinidae family. Romanian Journal for Plant Protection 6, 11-15.
118	Imidacloprid (TG)	laboratory	Chordata	mammal	Mus musculus	Mouse	in vitro	juveniles (embryo)	single dose	none	reduced fertilization ability in in vitro fertilization (IVF) attempts (500 µM)	/	/	https://doi.org/10.1371/journal.pone.0070112
119	Imidacloprid (TG)	laboratory	Arthropoda	non-pest insect	Cyrtorhinus lividipennis	Mirid bug	topical application	adults	48 hours	none	/	0.1038 mg/L	/	https://doi.org/10.1016/j.neulet.2015.01.046
120	Imidacloprid (TG)	laboratory	Arthropoda	crop pest	Nilaparvata lugens	Brown planthopper	topical application	adults	48 hours	none	/	1.2766 mg/L	/	https://doi.org/10.1016/j.neulet.2015.01.046
121	Imidacloprid (TG)	laboratory	Arthropoda	crop pest	Bemisia tabaci	Cotton whitefly	leaf dip bioassay	adults	24 hours	none	dose-dependent reduction in honeydew production and egg production (5-20 ppm)	36.9 ppm	/	https://doi.org/10.7150/ijbs.5762
122	Imidacloprid (TG)	laboratory	Arthropoda	parasitoid	Encarsia formosa	Wasp	topical application	adults	96 hours	none	decreased searching activity (>16.470 mg/mL)	22.211 mg/L (pre-pupa), 30.781 mg/L (pupa), 43.669 mg/L (12 hr), 72.892 (24 hr), 81.296 (48 hr), 87.470 (72 hr), 103.138 (96 hr)	/	https://doi.org/10.3390/insects9030116
123	Imidacloprid (TG)	laboratory	Chordata	fish	Danio rerio	Zebrafish	aquatic exposure	juveniles (larvae)	24 hours	none	changes in swimming patterns, hyperactivity in light and hypoactivity in dark (1 ppb)	/	/	https://doi.org/10.3390/biom10091224
124	Imidacloprid (TG)	laboratory	Arthropoda	zooplankton	Daphnia magna	Water flea	aquatic exposure	juveniles (neonates)	24 hours	none	changes in swimming patterns, hypoactivity in light and dark (1 ppb)	/	/	https://doi.org/10.3390/biom10091224
125	Imidacloprid (TG)	laboratory	Chordata	bird	Gallus gallus domesticus	Chicken	egg innoculation	juveniles (embryo)	until development	none	developmental defects and growth retardation (25 µg/egg)	/	/	https://doi.org/10.1016/j.jasi.2014.11.006
126	Imidacloprid (TG)	laboratory	Chordata	mammal	Mus musculus	Mouse	oral ingestion	adults (bone marrow)	48 hours	none	increased chromosomal damage visualised by polychromatic erythrocytes (60-120 mg/kg b. wt)	/	toxicity evident in mouse (in vitro) studies but not in bacterial cell (in vitro) studies (60-120 mg/kg b. wt)	https://doi.org/10.1016/j.toxrep.2018.12.006
127	Imidacloprid (TG)	laboratory	Chordata	mammal	Sus domesticus	Pig	in vitro	juveniles (oocyte)	44 hours	none	decreased nuclear maturation rate (>10 ppm)	/	/	https://doi.org/10.1292/jvms.15-0008
128	Imidacloprid (TG)	laboratory	Arthropoda	parasitoid	Trichogramma dendrolimi	Wasp	topical application	adults	24 hours	none	dose-dependent reduction in emergence (0.17 mg/L)	0.13 mg/L	/	https://doi.org/10.1016/j.ecoenv.2019.109587
129	Imidacloprid (TG)	laboratory	Arthropoda	parasitoid	Trichogramma ostriniae	Wasp	topical application	adults	24 hours	none	dose-dependent reduction in emergence (0.17 mg/L)	0.14 mg/L	/	https://doi.org/10.1016/j.ecoenv.2019.109587
130	Imidacloprid (TG)	laboratory	Arthropoda	parasitoid	Trichogramma confusum	Wasp	topical application	adults	24 hours	none	dose-dependent reduction in emergence (0.17 mg/L)	0.17 mg/L	/	https://doi.org/10.1016/j.ecoenv.2019.109587
131	Imidacloprid (TG)	laboratory	Arthropoda	crop pest	Nilaparvata lugens	Brown planthopper	oral ingestion	adults	48 hours	none	survival depends on time of day, susceptibility dependent on cytochrome P450 genes controlled by circadian clock (50 mg/l)	/	/	https://doi.org/10.1111/imb.12313
132	Imidacloprid (TG)	laboratory	Arthropoda	parasitoid	Aphidius gifuensi	Wasp	topical application	adults	24 hours	none	differential gene expression, shortened lifepan and lowered parasitic capacity (LD20)	/	/	https://doi.org/10.3389/fphys.2018.01729
133	Imidacloprid (TG)	laboratory	Arthropoda	crop pest	Aphis craccivora	Cowpea aphid	film application	adults	24 hours	none	/	21.14 µg/cm2	/	https://doi.org/10.3329/ujzru.v27i0.1950
134	Imidacloprid (TG)	laboratory	Arthropoda	crop pest	Aphis gossypii	Cotton aphid	film application	adults	24 hours	none	/	22.34 µg/cm2	/	https://doi.org/10.3329/ujzru.v27i0.1950
135	Imidacloprid (TG)	laboratory	Arthropoda	crop pest	Myzus persicae	Green peach aphid	film application	adults	24 hours	none	/	21.25 µg/cm2	/	https://doi.org/10.3329/ujzru.v27i0.1950
136	Imidacloprid (TG)	laboratory	Arthropoda	crop pest	Lipaphis erysim	Mustard aphid	film application	adults	24 hours	none	/	21.52 µg/cm2	/	https://doi.org/10.3329/ujzru.v27i0.1950
137	Imidacloprid (TG)	laboratory	Arthropoda	non-pest insect	Danaus plexippus	Eastern monarch	oral ingestion	juveniles (larvae)	96 hours	none	/	6.7 µg/g larva (first instar), 8.4 µg/g larva (third instar), 3.0 µg/g larva (fifth instar)	/	https://doi.org/10.1002/etc.4672
138	Imidacloprid (TG)	laboratory	Arthropoda	non-pest insect	Danaus plexippus	Eastern monarch	topical application	juveniles (larvae)	96 hours	none	/	5.1 µg/g larva (second instar),17 µg/g larva (third instar), 9.4 µg/g larva (fifth instar)	/	https://doi.org/10.1002/etc.4672
139	Imidacloprid (TG)	laboratory	Arthropoda	crop pest	Nilaparvata lugens	Brown planthopper	topical application	juveniles (fifth instar)	48 hours	none	induction of age and sex-specific expression patterns of P450 genes (0.25 μL)	/	/	https://doi.org/10.1016/j.ygeno.2015.07.010
140	Imidacloprid (TG)	laboratory	Arthropoda	crop pest	Gynaikothrips uzeli	Gall thrips	oral ingestion	adults and juveniles	12 hours	none	/	15.35 ml/L (nymph), 20.19 ml/L (adult)	/	https://doi.org/10.1093/jee/toy209
141	Imidacloprid (TG)	laboratory	Arthropoda	arachnid	Pardosa pseudoannulata	Wolf spider	topical application	juveniles	48 hours	none	induction of PpGSTD3 and PpGSTT1 genes which code the detoxifying enzymes glutathione transferases (440 mg/mL)	/	/	https://doi.org/10.1016/j.cbd.2019.100626
142	Imidacloprid (TG)	laboratory	Arthropoda	crop pest	Frankliniella spp	Cotton thrips	residual contact assay	adults	24 hours	none	/	51.53 μg/vial	/	Lopez JD, Jr., Fritz BK, Latheef MA, Lan Y, Martin DE, Hoffmann WC (2008): Evaluation of toxicity of selected insecticides against thrips on cotton in laboratory bioassays. Journal of Cotton Science 12, 188-194.
143	Imidacloprid (TG)	laboratory	Arthropoda	crop pest	Pseudatomoscelis seriatus	Cotton fleahopper	residual contact assay	adults	24 hours	none	/	0.658 μg/vial	/	https://doi.org/10.1584/jpestics.G07-33
144	Imidacloprid (TG)	laboratory	Arthropoda	crop pest	Nilaparvata lugens	Brown planthopper	topical application	adults	24 hours	none	increased expression of NlHsp70 (0.02-0.04 ng/insect	/	/	https://doi.org/10.1016/j.pestbp.2017.01.011
145	Imidacloprid (TG)	laboratory	Arthropoda	non-pest insect	Atheta coriaria	Beetle	spray application	juveniles (third instar)	96 hours	none	dose-dependenet increase in mortality (0.0001 - 0.1% solution)	/	/	Jandricic S, Scott-Dupree C, Harris R, Broadbent B, Murphy G (2005): Toxicity of soil applied pesticides to Atheta coriaria Kraatz. Bulletin OILB/SROP 28, 139-142.
146	Imidacloprid (TG)	laboratory	Arthropoda	crop pest	Nilaparvata lugens	Brown planthopper	topical application	adults	24 hours	none	/	0.73 μg/g	development of insecticide resistance between 2005 and 2012	https://doi.org/10.1002/ps.3590
147	Imidacloprid (TG)	laboratory	Arthropoda	crop pest	Sogatella furcifera	Whitebacked planthopper	topical application	adults	24 hours	none	/	0.12 μg/g	development of insecticide resistance between 2005 and 2012	https://doi.org/10.1002/ps.3590
148	Imidacloprid (TG)	laboratory	Arthropoda	arachnid	Pardosa pseudoannulata	Wolf spider	in vitro	adults (gene)	single dose	none	key amino acid residues contribute to susceptibility (Ppα1/rβ2 has an EC50 of 70.09 μM and Ppα8/rβ2 has an EC50 of 627.28 μM)	/	/	https://doi.org/10.1016/j.neulet.2014.10.013
149	Imidacloprid (TG)	laboratory	Arthropoda	parasite	Aedes aegypti	Yellow fever mosquito	aquatic exposure	juveniles (third instar)	24 hours	none	/	0.0412 μg/ml	/	https://doi.org/10.1016/j.bjp.2016.03.006
150	Imidacloprid (TG)	laboratory	Arthropoda	non-pest insect	Danaus plexippus	Monarch butterfly	oral ingestion	female adults	72 hours	none	no influence on oviposition behaviour from systemic or foliar treatment (400 - 1,800 µg/g leaf)	/	/	https://doi.org/10.1093/ee/nvab024
151	Imidacloprid (TG)	laboratory	Arthropoda	non-pest insect	Musca domestica	House fly	in vitro	adults (head membrane)	single dose	none	higher binding affinity to housefly nAChR than to rat brain nAChR	/	/	Okazawa A, Nakagawa Y, Akamatsu M, Ueno T, Nishimura K (2000): Comparison of the binding activities of chloronicotinyl insecticides toward the nicotinic acetylcholine receptors from rats and houseflies. Journal of Pesticide Science 25, 40-43.
152	Imidacloprid (TG)	laboratory	Arthropoda	crop pest	Cydia pomonella	Codling moth	topical application	juveniles (larvae)	single dose	until emergence	/	21.4 mg/kg	/	https://doi.org/10.1002/ps.776
153	Imidacloprid (TG)	laboratory	Arthropoda	crop pest	Lygus lineolaris	Tarnished plant bug	residual contact assay	adults	24 hours	none	/	5.6 μg/vial (topical), 1.7 μg/vial (floral foam feeding)	/	https://doi.org/10.1093/jee/toy244
154	Imidacloprid (TG)	laboratory	Arthropoda	crop pest	Bemisia tabaci	Cotton whitefly	leaf dip bioassay	adults	48 hours	none	/	9.74 mg/L	/	https://doi.org/10.1016/j.aspen.2017.02.006
155	Imidacloprid (TG)	laboratory	Arthropoda	zooplankton	Daphnia magna	Water flea	life cycle test	adults	21 days	none	/	35.44 mg/L	/	https://doi.org/10.1016/j.ecoenv.2018.07.086
156	Imidacloprid (TG)	laboratory	Arthropoda	zooplankton	Ceriodaphnia dubia	Water flea	life cycle test	adults	7 days	none	/	88.42 mg/L	/	https://doi.org/10.1016/j.ecoenv.2018.07.086
157	Imidacloprid (TG)	laboratory	Annelida	annelid	Caenorhabditis elegans	Roundworm	in vitro	juveniles (larvae)	72 hours	none	dose dependent reduction in movement, decrease in brood size and body size (0.005-5 mg/L)	/	/	https://doi.org/10.1080/15287390902841532
158	Imidacloprid (TG)	laboratory	Arthropoda	crop pest	Myzus persicae	Green peach aphid	oral ingestion	juveniles (second instar)	7 days	none	/	72 ppm	/	Sabbour MM, Shaurub ESH (2020): Efficacy of imidacloprid and beauveria brongniartii on green peach aphid, myzus persicae, and its predator, coccinella undecimpunctata in tomato. Journal of Biopesticides 13, 167-176.
159	Imidacloprid (TG)	laboratory	Arthropoda	crop pest	Arge ochropus	Rose sawfly	topical application	juveniles (fifth instar)	48 hours	none	/	9.6 ng/insect	/	https://doi.org/10.1080/09583157.2014.943154
160	Imidacloprid (TG)	laboratory	Arthropoda	crop pest	Acyrthosiphon pisum	Pea aphid	oral ingestion	juveniles	72 hours	none	/	0.006 μg/mL	/	https://doi.org/10.1002/ps.4881
161	Imidacloprid (TG)	laboratory	Chordata	amphibian	Xenopus laevis	African clawed frog	aquatic exposure	juveniles (larvae)	40 days	none	reduced rates of mortality in frogs treated with imidacloprid then exposed to wild type frog virus 3	/	/	https://doi.org/10.1016/j.aquatox.2017.11.005
162	Imidacloprid (TG)	laboratory	Arthropoda	crustacean	Orconectes rusticus	Rusty crayfish	aquatic exposure	adults	24 days	none	decreased threat response after four days of exposure (100 µg/L), six days (10 µg/L), and eight days (1 µg/L)	/	crayfish unable to right themselves under exposure to 100 µg/L	https://doi.org/10.1007/s10646-018-1950-4
163	Imidacloprid (TG)	laboratory	Arthropoda	crop pest	Schizaphis graminum	Wheat aphid	residual contact assay	adults	6 hours	none	/	0.035–0.051 μg/ml	/	Stone BS, Shufran RA, Wilde GE (1999): Imidacloprid toxicity to insecticide resistant and susceptible strains of the greenbug, Schizaphis graminum (Rondani) (Homoptera : Aphididae). Journal of the Kansas Entomological Society 72, 248-250.
164	Imidacloprid (TG)	laboratory	Arthropoda	non-pest insect	Musca domestica	House fly	media treatment	female adults	24 hours	none	EC50 for ovicidal efficacy (19.36 µg/mL)	/	/	https://doi.org/10.1016/j.pestbp.2021.104804
165	Imidacloprid (TG)	laboratory	Arthropoda	crop pest	Nilaparvata lugens	Brown planthopper	rice seedling bioassay	juveniles (third instar)	96 hours	none	/	0.08 mg/L	/	https://doi.org/10.1002/ps.1629
166	Imidacloprid (TG)	laboratory	Arthropoda	non-pest insect	Bombyx mori	Silkworm	oral ingestion	juveniles (second instar)	96 hours	none	/	0.050–0.42 mg/kg leaf	/	https://doi.org/10.1016/j.cropro.2012.07.021
167	Imidacloprid (TG)	laboratory	Arthropoda	crop pest	Myzus persicae	Green peach aphid	leaf dip bioassay	adults	48 hours	none	/	1.668 mg/L	/	https://doi.org/10.1093/jee/tov221
168	Imidacloprid (TG)	laboratory	Chordata	reptile	Eremias argus	Mongolia racerunner	oral ingestion	adults	28 days	none	inhibited secretion of thyroid hormones, down-regulation of thyroid hormone receptors and related phase II metabolic enzyme genes (20 mg/kg b.wt)	/	/	https://doi.org/10.1016/j.envpol.2019.113731
169	Imidacloprid (TG)	laboratory	Annelida	annelid	Eisenia fetida	Earthworm	soil treatment	adults	48 hours	none	dose-dependent sperm deformity (>0.5 mg/kg dry soil)	24 hr: 1.23 mg/L (in solution), 0.1 μg/cm2 (filter paper), 3.48 mg/kg soil (artificial soil)	48 hr: 0.77 mg/L (in solution), 0.034 μg/cm2 (filter paper), 2.30 mg/kg soil (artificial soil)	https://doi.org/10.1016/S0269-7491(99)00191-8
170	Imidacloprid (TG)	laboratory	Annelida	annelid	Eisenia fetida	Earthworm	soil treatment	adults	7/14 days	none	dose-depdendent cellular degradation in midgut tissue, decreased body weight after 7 days (0.2 mg/kg soil)	/	/	https://doi.org/10.1007/s11368-011-0397-5
171	Imidacloprid (TG)	laboratory	Annelida	annelid	Aporrectodea caliginosa	Earthworm	soil treatment	adults	7/14 days	none	dose-depdendent cellular degradation in midgut tissue, decreased body weight after 7 days (0.66 mg/kg soil)	/	/	https://doi.org/10.1007/s11368-011-0397-5
172	Imidacloprid (TG)	laboratory	Annelida	annelid	Lumbricus terrestris	Earthworm	soil treatment	adults	7/14 days	none	dose-depdendent cellular degradation, decreased body weight after 7 days (2 mg/kg soil)	/	/	https://doi.org/10.1007/s11368-011-0397-5
173	Imidacloprid (TG)	laboratory	Annelida	annelid	Eisenia fetida	Earthworm	soil treatment	adults	14 days	none	avoidance behaviour and changes in stress protein hsp70 levels (>0.2 mg/kg after 14 days and >0.66 mg/kg after 7 days)	/	/	https://doi.org/10.1007/s11368-011-0437-1
174	Imidacloprid (TG)	laboratory	Annelida	annelid	Aporrectodea caliginosa	Earthworm	soil treatment	adults	14 days	none	avoidance behaviour and changes in stress protein hsp70 levels (>0.2 mg/kg after 1 day)	/	/	https://doi.org/10.1007/s11368-011-0437-1
175	Imidacloprid (TG)	laboratory	Annelida	annelid	Lumbricus terrestris	Earthworm	soil treatment	adults	14 days	none	avoidance behaviour and changes in stress protein hsp70 levels (>4 mg/kg after 14 days)	/	/	https://doi.org/10.1007/s11368-011-0437-1
176	Imidacloprid (TG)	laboratory	Arthropoda	non-pest insect	Anoplophora glabripennis	Asian longhorned beetle	oral ingestion	adults	24/72 hour	none	/	ingestion and contact: 5.1 ppm (24 hr), 2.9 ppm (48 hr), 1.9 ppm (72 hr)	ingestion only: 6.4 ppm (48 hr), 5.9 ppm (72 hr)	https://doi.org/10.1603/0022-0493-98.6.2292
177	Imidacloprid (TG)	laboratory	Arthropoda	parasitoid	Anagrus nilaparvatae	Wasp	residual contact assay	adults	8 hour	none	/	0.021 mg/L	/	https://doi.org/10.1016/j.cropro.2007.08.004
178	Imidacloprid (TG)	laboratory	Arthropoda	crop pest	Ostrinia furnacalis	Asian corn borer	topical application	juveniles (larvae)	48 hours	none	/	4.23 μg/ml	LC50 of 2.31 μg/ml with graphene oxide	https://doi.org/10.1039/C8EN00902C
179	Imidacloprid (TG)	laboratory	Annelida	annelid	Eisenia fetida	Earthworm	soil treatment/filter paper contact	adults	48 hours	none	/	contact toxicity: 0.027 μg/cm2	soil toxicity: 3.15 mg/kg (7 days), 2.82 (14 days)	https://doi.org/10.1016/j.ecoenv.2011.12.016
180	Imidacloprid (TG)	laboratory	Arthropoda	parasitoid	Trichogramma nubilale	Wasp	residual contact assay	adults	24 hours	none	/	311.9 mg/L	/	https://doi.org/10.1016/j.cropro.2011.12.007
181	Imidacloprid (TG)	laboratory	Arthropoda	crop pest	Nilaparvata lugens	Brown planthopper	oral ingestion	juveniles (third instar)	96 hours	none	/	0.11 mg/L	/	https://doi.org/10.1002/ps.1720
182	Imidacloprid (TG)	laboratory	Arthropoda	crop pest	Phenacoccus solenopsis	Cotton mealybug	leaf dip bioassay	adults	72 hours	none	/	2.06 mg/L	/	https://doi.org/10.1093/jee/toy427
183	Imidacloprid (TG)	laboratory	Arthropoda	parasitoid	Nasonia vitripennis	Wasp	oral ingestion	female adults	72 hours	none	dose-dependent change in sex allocation, less offspring and also less females born (>2 ppb)	/	/	https://doi.org/10.1098/rspb.2015.0389
184	Imidacloprid (TG)	laboratory	Arthropoda	non-pest insect	Pieris brassicae	Common farmland butterfly	oral ingestion	juveniles (larvae)	until development	until death	reduced pupation time and adult forewing length (>1 ppb)	/	/	https://doi.org/10.7717/peerj.4772
185	Imidacloprid (TG)	laboratory	Arthropoda	crop pest	Cydia pomonella	Codling moth	oral ingestion	juveniles (larvae)	5 days	none	/	1.12 mg/L (lab), 1.04 mg/L (field)	/	https://doi.org/10.1093/jee/tov083
186	Imidacloprid (TG)	laboratory	Arthropoda	crop pest	Nilaparvata lugens	Brown planthopper	topical application	adults	48 hours	none	/	0.151 ng/insect	/	https://doi.org/10.1111/j.1365-2583.2009.00923.x
187	Imidacloprid (TG)	laboratory	Arthropoda	crop pest	Nilaparvata lugens	Brown planthopper	in vitro	juveniles (fifth instar genes)	single dose	none	N73D mutation to a nicotinic acetylcholine receptor β1 subunit significantly reduced agonist potency of imidacloprid (pEC50 from 4.31 to 4.58 µM)	/	/	https://doi.org/10.1016/j.ibmb.2009.02.001
188	Imidacloprid (TG)	laboratory	Arthropoda	crop pest	Diaphorina citri	Asian citrus psyllid	residual contact assay	adults	24 hours	none	P450 mono-oxygenase and symbiotic fungi together affected resistance	5.802 mg/L	15.408 mg/L (resistant population)	https://doi.org/10.3389/fmicb.2020.522164
189	Imidacloprid (TG)	laboratory	Arthropoda	non-pest insect	Coccinella septempunctata	Seven spot ladybird beetle	soil treatment	juveniles (second instar)	30 days	none	decreased larval survival rate, increased development times (>6.83 g/ha), decreased egg production and egg hatching (13.66 g/ha)	/	/	https://doi.org/10.1016/j.ecoenv.2014.08.022
190	Imidacloprid (TG)	laboratory	Arthropoda	crop pest	Nilaparvata lugens	Brown planthopper	oral ingestion	juveniles (fourth instar)	48 hours	none	/	0.142 mg/L	/	https://doi.org/10.1002/ps.4705
191	Imidacloprid (TG)	laboratory	Arthropoda	zooplankton	Daphnia magna	Water flea	aquatic exposure	juveniles (neonates)	48 hours	none	EC50 for altered swimming activity (59.274 mg/L)	/	/	https://doi.org/10.1016/j.jhazmat.2020.123731
192	Imidacloprid (TG)	laboratory	Arthropoda	crop pest	Nilaparvata lugens	Brown planthopper	topical application	juveniles (fourth instar)	48 hours	none	upregulation of mRNA for 18 P450 genes in susceptible populations (LD50)	0.112–9.213 ng/insect	/	https://doi.org/10.1016/j.pestbp.2015.10.016
193	Imidacloprid (TG)	laboratory	Arthropoda	crop pest	Nilaparvata lugens	Brown planthopper	oral ingestion	juveniles (third instar)	96 hours	none	/	0.08 mg/L	/	https://doi.org/10.1016/j.pestbp.2015.10.003
194	Imidacloprid (TG)	laboratory	Arthropoda	crustacean	Artemia parthenogenetica	Brine shrimp	aquatic exposure	juveniles (larvae)	24 hours	none	/	1.17 mg/L	/	https://doi.org/10.3109/15376516.2011.583297
195	Imidacloprid (TG)	laboratory	Arthropoda	crop pest	Apolygus lucorum	Mirid bug	residual contact assay/leaf dip bioassay	juveniles (fourth instar)	24 hours/48 hours	none	/	residual contact: 58.011 mg/m2 (nymph), 13.211 mg/m2 (adult) & leaf dip: 895.416 mg/L (nymph), 355.295 mg/L (adult)	/	https://doi.org/10.1515/JPPR-2015-0048
196	Imidacloprid (TG)	laboratory	Arthropoda	crop pest	Sogatella furcifera	Whitebacked planthopper	oral ingestion	juveniles (third instar)	24 hours	none	decreased rate of larval development and egg production (>0.07 mg/L), decreased emergence rate, copulation rate, and hatchability (0.23 mg/L)	/	/	https://doi.org/10.1016/J.ASPEN.2017.07.002
197	Imidacloprid (TG)	laboratory	Arthropoda	crop pest	Sogatella furcifera	Whitebacked planthopper	oral ingestion	juveniles (fifth instar)	72 hours	none	upregulation of 1,123 resistance and stress response genes (0.506 mg/L)	/	/	https://doi.org/10.1038/s41598-018-27062-4
198	Imidacloprid (TG)	laboratory	Arthropoda	crop pest	Cyrtorhinus lividipennis	Mirid bug	residual contact assay	juveniles (third instar)	24 hours	none	increased juvenile hormone, inducing reproduction (10 mg/L)	/	/	https://doi.org/10.1371/journal.pone.0056604
199	Imidacloprid (TG)	laboratory	Arthropoda	crop pest	Frankliniella occidentalis	Western flower thrip	oral ingestion	juveniles (second instar)	72 hours	none	mortality after 12 hr (>90 mg/L), mortality after 24 hr (>45 mg/L), mortality after 72 hr (22.5 mg/L)	/	/	https://doi.org/10.1080/09670874.2014.954024
200	Imidacloprid (TG)	laboratory	Chordata	mammal	Mus musculus	Mouse	oral ingestion	female adults	28 days	none	increased organ weight and decreased body weight, signs of toxicity in liver and brain (20 mg/kg/day)	/	/	https://doi.org/10.1038/s41598-020-62739-9
201	Imidacloprid (TG)	laboratory	Arthropoda	parasitoid	Trichogramma japonicum	Wasp	residual contact assay	adults	24 hours	none	/	95.48 mg/L	/	https://doi.org/10.1603/EC11259
202	Imidacloprid (TG)	laboratory	Chordata	mammal	Rattus norvegicus domestica	Rat	oral ingestion	male adults	90 days	none	decreased sperm quality, decreased pididymal sperm concentration and increased percentage of teratospermia (0.06 and 0.6 mg/kg b. wt./day)	/	/	https://doi.org/10.1016/j.chemosphere.2021.131120
203	Imidacloprid (TG)	laboratory	Annelida	annelid	Eisenia fetida	Earthworm	soil treatment	adults	14 days	none	superoxide dismutase stimulated (0.66-2 mg/kg) and then inhibited (4 mg/kg), level of ROS increased (2-4 mg/kg), content of MDA increased (4 mg/kg)	/	/	https://doi.org/10.1007/s11356-014-3178-z
204	Imidacloprid (TG)	laboratory	Annelida	annelid	Eisenia fetida	Earthworm	soil treatment	adults	28 days	none	metabolomic response consisting of increased transmembrane absorption, transformation to metabolites, stress resistance and energy generation (52.6 ng/g)	/	/	https://doi.org/10.1016/j.jhazmat.2021.126001
205	Imidacloprid (TG)	laboratory	Arthropoda	crop pest	Schizaphis graminum	Wheat aphid	leaf dip bioassay	juveniles	24 days	none	upregulation of 1846 unigenes and downregulation of 936, stress-response genes (0.01 mg/L)	/	/	https://doi.org/10.1002/ps.5293
206	Imidacloprid (TG)	laboratory	Arthropoda	zooplankton	Daphnia pulex	Water flea	aquatic exposure	adults	100 minutes	none	dose-dependent increase in distance travelled and change in swimming angle (256 µM, and 1024 µM)	/	/	https://doi.org/10.1002/etc.2404
207	Imidacloprid (TG)	laboratory	Arthropoda	non-pest insect	Tenebrio molitor	Yellow mealworm beetle	topical application	adults	60 minutes	none	gradual inhibition of respiratory motor neurons within one hour (50 ng/insect), inhibition and elimination of respiratory rhythm within 40 minutes (100 and 500 ng/insect)	/	/	https://doi.org/10.1016/j.pestbp.2006.05.001
208	Imidacloprid (TG)	laboratory	Chordata	mammal	Mus musculus	Mouse	oral ingestion	male adults	10 weeks	none	decreased weight, serum testosterone, and total cholesterol level in testes (30 mg/L), inhibited androgen receptor mRNA levels in testes (10-30 mg/L)	/	/	https://doi.org/10.1016/j.scitotenv.2019.135163
209	Imidacloprid (TG)	laboratory	Arthropoda	crop pest	Diaphorina citri	Asian citrus psyllid	leaf dip bioassay	adults	24 hours	none	downregulation of the cytochrome P450 gene DcCPR increased imidacloprid sensitivity (LD50 20.44 mg/L)	/	/	https://doi.org/10.1002/ps.6143
210	Imidacloprid (TG)	laboratory	Arthropoda	non-pest insect	Bombyx mori	Silkworm	oral ingestion	juveniles (larvae)	96 hours	none	/	3.55 mg/L (24 hr), 2.66 mg/L (48 hr), 1.49 mg/L (72 hr), 1.27 mg/L (96 hr)	/	https://doi.org/10.1093/jee/tov316
211	Imidacloprid (TG)	laboratory	Arthropoda	benthic macroinvertebrate	Cheumatopsyche brevilineata	Cadisfly	aquatic exposure	juveniles (larvae)	48 hours	none	EC50 for immobilisation in M population 6.64 mg/L (first instar) to 37.9 mg/L (fifth instar) and in K population 6.54 mg/L (first instar) to 33.3 mg/L (fifth instar)	/	K population less sensitive, pesticide exposure in environment	https://doi.org/10.1584/jpestics.G08-32
212	Imidacloprid (TG)	laboratory	Chordata	mammal	Rattus norvegicus domestica	Rat	intraperitoneal injection	adults	12/24 hours	none	decreased liver tGSH in male rats at 12 hr, increase in kidney GST in female rats at 24 hr (170 mg/kg bw)	/	/	https://doi.org/10.2478/10004-1254-65-2014-2554
213	Imidacloprid (TG)	laboratory	Arthropoda	crop pest	Cydia pomonella	Codling moth	oral ingestion	juveniles (fourth instar)	36 hours	none	/	16.42 mg/L	/	https://doi.org/10.1017/S0007485315000115
214	Imidacloprid (TG)	laboratory	Arthropoda	crop pest	Cydia pomonella	Codling moth	oral ingestion	juveniles (third instar)	120 hours	none	upregulation of CpCE-1 transcript levels by 1.82x, upregulation of CYP9A61 transcript levels by 2.35x (4 mg/L )	/	/	https://doi.org/10.1093/jee/tov297
215	Imidacloprid (TG)	laboratory	Chordata	reptile	Eremias argus	Mongolia racerunner	oral ingestion	adults	28 days	none	exposure-dependent accumulation of 6-chloropyridic acid in testes and histological gonadal damage in males, inhibited expression of cyp19 ovaries and decreased estradiol in females (20 mg/kg b. wt)	/	/	https://doi.org/10.1016/j.envpol.2019.113748
216	Imidacloprid (TG)	laboratory	Chordata	mammal	Mus musculus	Mouse	oral ingestion	male adults	70 days	none	gut microbiota imbalance, reduced liver weight, change in hepatic tissue morphology, increased hepatic oxidative stress, decreased levels of serum and hepatic total bile acids, and increased fecal TBA level (5 mg/kg b. wt./day)	/	/	https://doi.org/10.1016/j.envpol.2020.115290
217	Imidacloprid (TG)	laboratory	Arthropoda	non-pest insect	Anomala cuprea	Oriental beetle	topical application	juveniles (larvae)	48 hours	none	convulsion immediately after application (7 ppm), paralysis for up to 24 hours (10 ppm)	/	/	https://doi.org/10.1303/aez.2006.613
218	Imidacloprid (TG)	laboratory	Chordata	fish	Danio rerio	Zebrafish	aquatic exposure	all life stages	96 hours	none	increased CAT activity and increased caspase3 activity in embryo (>0.38 mg/L), increased Cyp450 activity (>1.52 mg/L)	121.6 mg/L (embryo), 128.9 mg/L (larvae), 26.39 mg/L (juvenile), 76.08 mg/L (adult)	/	https://doi.org/10.1016/j.envpol.2017.12.120
219	Imidacloprid (TG)	laboratory	Arthropoda	crop pest	Nephotettix virescens	Planthopper	oral ingestion	adults	7 days	exposure for 7 days	2/3 reduction in egg production (0.01 ppm)	/	/	https://doi.org/10.1303/aez.2001.501
220	Imidacloprid (TG)	laboratory	Arthropoda	crop pest	Nephotettix cincticeps	Planthopper	oral ingestion	adults	7 days	exposure for 7 days	1/2 reduction in egg production (0.01 ppm)	/	/	https://doi.org/10.1303/aez.2001.501
221	Imidacloprid (TG)	laboratory	Arthropoda	crop pest	Empoasca vitis	Smaller green leafhopper	leaf dip bioassay	juveniles (third instar)	72 hours	none	/	0.418–2.08 mg/L (different populations)	/	https://doi.org/10.1093/jee/tov063
222	Imidacloprid (TG)	laboratory	Arthropoda	crop pest	Empoasca vitis	Smaller green leafhopper	leaf dip bioassay	juveniles (third instar)	72 hours	none	/	0.548–1.715 mg/L (different populations)	/	https://doi.org/10.1016/j.cropro.2017.02.021
223	Imidacloprid (TG)	laboratory	Arthropoda	benthic macroinvertebrate	Chironomus dilutus	Midge	aquatic exposure	juveniles (fourth instar)	96 hours	none	dose-dependent impairment of mitochondrial respiration, detoxification, and antioxidant system (>0.02 μg/L)	3.98 μg/L	/	https://doi.org/10.1016/j.aquatox.2021.105783
224	Imidacloprid (TG)	laboratory	Arthropoda	benthic macroinvertebrate	Chironomus dilutus	Midge	aquatic exposure	juveniles (fourth instar)	96 hours	none	damaged gut epithelia, circular muscle, and midgut, mitochondrial impairment (>0.02 μg/L)	3.56 μg/L	/	https://doi.org/10.1016/j.envpol.2020.114011
225	Imidacloprid (TG)	laboratory	Arthropoda	parasite	Phlebotomus papatasi	Sandfly	oral ingestion	adults and juveniles	7 days	exposure for 7 days	81.3% mortality (1 mg/ml) and 89.8% mortality (5 mg/ml) with feeding on treated rabbit blood feeding, dose-dependent lethality with rat faeces feeding (>50 ppm)	/	first instar nymphs the most sensitive life stage	https://doi.org/10.1111/j.1948-7134.2011.00125.x
226	Imidacloprid (TG)	laboratory	Chordata	mammal	Rattus norvegicus domestica	Rat	oral ingestion	female adults	90 days	exposure for 90 days	decreased food intake and body weight, increased liver, kidney, adrenal weight, decreased locomotion (20 mg/kg bw/day)	/	/	https://doi.org/10.1016/j.fct.2010.02.009
227	Imidacloprid (TG)	laboratory	Arthropoda	benthic macroinvertebrate	Chironomus riparius	Midge	aquatic exposure	juveniles (larvae)	24 hours/10 days	none	reduced larval growth (0.625 mg/L)	larvae 31.5mg/L (24 hr), 2.33mg/L (10 days)	/	https://doi.org/10.1016/j.chemosphere.2018.06.102
228	Imidacloprid (TG)	laboratory	Arthropoda	crustacean	Hyalella azteca	Freshwater shrimp	aquatic exposure	juveniles	28 days	none	decreased growth (EC50) 4.3 μg/L (28 days)	230 μg/L (7 days), 90 μg/L (28 days)	/	https://doi.org/10.1016/j.ecoenv.2019.03.038
229	Imidacloprid (TG)	laboratory	Arthropoda	benthic macroinvertebrate	Cloeon dipterum	Mayfly	aquatic exposure	adults	96 hours	none	EC50 for immobilisation 18 μg/L	/	overwintering generation less sensitive than summer generation	https://doi.org/10.1002/etc.3152
230	Imidacloprid (TG)	laboratory	Arthropoda	benthic macroinvertebrate	Caenis horaria	Mayfly	aquatic exposure	adults	96 hours	none	EC50 for immobilisation 6 μg/L	/	/	https://doi.org/10.1002/etc.3152
231	Imidacloprid (TG)	laboratory	Arthropoda	benthic macroinvertebrate	Chaoborus obscuripes	Midge	aquatic exposure	adults	96 hours	none	EC50 for immobilisation 3258 μg/L	/	/	https://doi.org/10.1002/etc.3152
232	Imidacloprid (TG)	laboratory	Arthropoda	crustacean	Gammarus pulex	Freshwater shrimp	aquatic exposure	adults	96 hours	none	EC50 for immobilisation 49 μg/L	/	/	https://doi.org/10.1002/etc.3152
233	Imidacloprid (TG)	laboratory	Arthropoda	crustacean	Asellus aquaticus	Waterlouse	aquatic exposure	adults	96 hours	none	EC50 for immobilisation 78 μg/L	/	/	https://doi.org/10.1002/etc.3152
234	Imidacloprid (TG)	laboratory	Arthropoda	benthic macroinvertebrate	Plea minutissima	Pygmy backswimmer	aquatic exposure	adults	96 hours	none	EC50 for immobilisation 189 μg/L	/	/	https://doi.org/10.1002/etc.3152
235	Imidacloprid (TG)	laboratory	Chordata	amphibian	Silurana tropicalis	Western clawed frog	aquatic exposure	juveniles (tadpole)	96 hours	none	/	>100 mg/L	/	https://doi.org/10.1016/j.chemosphere.2020.129418
236	Imidacloprid (TG)	laboratory	Chordata	mammal	Rattus norvegicus domestica	Rat	oral ingestion	adults	single dose	6 hours	decreased colonic temperature after 2hr, no change in EEG (100 mg/kg b. wt)	/	/	https://doi.org/10.1016/j.taap.2014.11.011
237	Imidacloprid (TG)	laboratory	Arthropoda	crop pest	Nysius raphanus	False cinch bug	filter paper contact	adults	72 hours	none	/	0.0449 μg/mL	/	https://doi.org/10.3923/je.2007.342.345
238	Imidacloprid (TG)	laboratory	Cnidaria	invertebrate	Acropora tenuis	Coral	aquatic exposure	juveniles (larvae)	48 hours	none	NOEC at 263 μg/L, EC50 for metamorphosis at 347 μg/L	/	/	https://doi.org/10.7717/peerj.9615
239	Imidacloprid (TG)	laboratory	Arthropoda	pest insect	Amblyseius cucumeris	Mite	spray application	adults	48 hours	none	/	application rate (LR50) 84.94 g/ha	/	https://doi.org/10.1016/j.ecoenv.2018.06.018
240	Imidacloprid (TG)	laboratory	Arthropoda	non-pest insect	Orius sauteri	Minute pirate bug	residual contact assay	adults	24 hours	none	reduced fecundity and cumulative survival of offspring (0.83 mg/L)	4.99 mg/L	/	https://doi.org/10.1016/j.chemosphere.2020.126778
241	Imidacloprid (TG)	laboratory	Arthropoda	non-pest insect	Propylaea japonica	Ladybird beetle	spray application	adults	48 hours	none	/	64.46 mg/L	/	https://doi.org/10.1016/j.pestbp.2015.03.008
242	Imidacloprid (TG)	laboratory	Chordata	reptile	Eremias argus	Mongolia racerunner	oral ingestion	adults	24 hours	none	metabolites accumulate in brain and cause potential neurotoxicity, imidacloprid metabolised in liver. (20 mg/kg b. wt.) excreted via molting and urine/faeces.	/	/	https://doi.org/10.1016/j.ecoenv.2018.09.036
243	Imidacloprid (TG)	laboratory	Arthropoda	crop pest	Adelphocoris lineolatus	Alfalfa plant bug	leaf dip bioassay	juveniles (second instar)	48 hours	none	/	7.32 mg/L	/	https://doi.org/10.1093/jee/tov144
244	Imidacloprid (TG)	laboratory	Arthropoda	parasitoid	Peristenus spretus	Wasp	residual contact assay	adults	24 hours	none	/	0.58 mg/L	/	https://doi.org/10.1093/jee/tov144
245	Imidacloprid (TG)	laboratory	Arthropoda	crop pest	Bemisia tabaci	Cotton whitefly	oral ingestion	adults	48 hours	none	/	8.45 mg/L	/	https://doi.org/10.1016/j.cropro.2017.02.012
246	Imidacloprid (TG)	laboratory	Arthropoda	crop pest	Apolygus lucorum	Mirid bug	topical application	adults	24 hours	none	reduced pre-oviposition period, increased egg development time (0.38 ng/insect), reduced longevity of males and percentage of eggs hatching (3.97 ng/insect)	6.70 ng/insect	/	https://doi.org/10.1007/s10646-012-0933-0
247	Imidacloprid (TG)	laboratory	Rotifera	zooplankton	Brachionus calyciflorus	Freshwater rotifer	aquatic exposure	juveniles (neonates)	24 hours	none	NOEC at 17.5 mg/L, LOEC at 35 mg/L, decreased population density after six days at 6.22 mg/L	124.54 mg/L	/	https://doi.org/10.22092/ijfs.2018.117180
248	Imidacloprid (TG)	laboratory	Arthropoda	crop pest	Bemisia tabaci	Cotton whitefly	leaf dip bioassay	adults	72 hours	none	/	3.76 mg/L	/	https://doi.org/10.1007/s13744-016-0437-3
249	Imidacloprid (TG)	laboratory	Arthropoda	crop pest	Aphis gossypii	Cotton aphid	leaf dip bioassay	adults	48 hours	none	/	37.09 μg/mL	/	https://doi.org/10.4081/jear.2016.5361
250	Imidacloprid (TG)	laboratory	Chordata	mammal	Rattus norvegicus domestica	Rat	in vitro	adults (liver)	120 minutes	none	dose-dependent inhibition of mitochondrial oxygen consumption (>150 μM), decreased cell viability and ATP levels in dexamethasone-pretreated rats (<1.5 μM)	/	/	https://doi.org/10.1016/j.pestbp.2020.01.011
251	Imidacloprid (TG)	laboratory	Chordata	fish	Labeo rohita	Rohu	aquatic exposure	juveniles	96 hours	none	reduced swimming movement, avoidance behaviour, scale loss, colour change, and decreased body weight and composition (120 mg/L at 64 days),	550 mg/L	/	Qadir S, Bukhari R, Iqbal F (2015): Effect of sub lethal concentration of imidacloprid on proximate body composition of Labeo rohita. Iranian Journal of Fisheries Sciences 14, 937-945.
252	Imidacloprid (TG)	laboratory	Chordata	mammal	Mus musculus	Mouse	oral ingestion	adults	24 weeks	none	induced liver weight gain, increased liver steatosis and hypertrophy on high fat diet (0.6 mg/kg b. wt/day)	/	/	https://doi.org/10.1292/jvms.20-0479
253	Imidacloprid (TG)	laboratory	Chordata	bird	Archilochus colubris	Ruby-throated hummingbird	oral ingestion	male adults	3 days	none	reduced energy expenditure (>1 μg/g b. wt.)	/	/	https://doi.org/10.1038/s41598-021-82470-3
254	Imidacloprid (TG)	laboratory	Arthropoda	benthic macroinvertebrate	Hexagenia spp.	Mayfly	aquatic exposure	juveniles	96 hours	none	NOEC at 1 μg/L, dose-dependent reduction in mayflies surviving inside artificial burrows (>10 μg/L)	900 μg/L	/	https://doi.org/10.1016/j.envpol.2018.03.004
255	Imidacloprid (TG)	laboratory	Chordata	mammal	Mus musculus	Mouse	in vitro	juveniles (SC5 cells)	24 hours	none	dose-dependent inhibition of prostaglandin D2 synthesis (IC50 4450 nM)	/	/	https://doi.org/10.1289/ehp.1409544
256	Imidacloprid (TG)	laboratory	Chordata	fish	Oreochromis niloticus	Nile tilapia	aquatic exposure	adults	96 hours	none	increased oxidative stress, reduced antioxidant enzyme activity, induced acetylcholinesterase activity (0.11 µg/L)	/	/	https://doi.org/10.1007/s10646-021-02368-8
257	Imidacloprid (TG)	laboratory	Chordata	bird	Gallus gallus domesticus	Chicken	oral ingestion	male adults	60 days	none	pathological changes in kidney, liver, brain, and testes, including swelling, vascular degeneration, and blood vessel congestion (50 ppm)	/	/	https://doi.org/10.5958/0973-970X.2016.00045.6
258	Imidacloprid (TG)	laboratory	Chordata	bird	Gallus gallus domesticus	Chicken	egg innoculation	juveniles (embryo)	21 days	none	dose-dependent increase in mortality, with histological and immunohistochemical changes and degenration of neurons (>5.0 µL)	/	/	https://doi.org/10.1016/j.jasi.2015.10.014
259	Imidacloprid (TG)	laboratory	Chordata	bird	Gallus gallus domesticus	Chicken	oral ingestion	juveniles	28 days	none	dose-dependent hypoglycemia, increased liver damage biomarkers and decreased leukocyte count (2.5 mg/kg)	50 mg/kg b. wt	/	https://doi.org/10.4103/0971-6580.75843
260	Imidacloprid (TG)	laboratory	Chordata	bird	Gallus gallus domesticus	Chicken	egg innoculation	juveniles (embryo)	21 days	none	dose-dependent increase in teratogenic effects, including developmental defects and growth retardation (>2.5 µL)	/	/	https://doi.org/10.1016/j.jasi.2017.01.012
261	Imidacloprid (TG)	laboratory	Arthropoda	crustacean	Palaemonetes pugio	Grass shrimp	aquatic exposure	adults and juveniles	96 hours	none	/	larvae 308.8 μg/L, adult 563.5 μg/L	/	https://doi.org/10.1016/j.ecoenv.2006.11.017
262	Imidacloprid (TG)	laboratory	Chordata	bird	Zonotrichia leucophrys	White-crowned sparrow	dosed by gavage	adults	3 days	none	dose-dependent decrease in fat stores and body mass, impaired orienting behaviour (>4.1 µg/g b. wt./day)	/	/	https://doi.org/10.1038/s41598-017-15446-x
263	Imidacloprid (TG)	laboratory	Chordata	bird	Gallus gallus domesticus	Chicken	dosed by gavage	adults	7 days	none	NOEL at 0.34 mg/kg b. wt./day and NOAEL at 3.42 mg/kg b. wt./day, dose-dependent increase in neurobehavioural abnormalities (>10.25 mg/kg b. wt./day)	/	/	https://doi.org/10.1080/15287394.2020.1723154
264	Imidacloprid (TG)	laboratory	Arthropoda	crop pest	Nephotettix cincticeps	Green rice leafhopper	topical application	adults	48 hours	toxicity at 48 hours	/	0.03 ppm	/	https://doi.org/10.2306/scienceasia1513-1874.2005.31.151
265	Imidacloprid (TG)	laboratory	Arthropoda	pest insect	Camponotus sericeus	Carpenter ant	residual contact assay	adult workers	72 hours	none	/	0.67 µg/vial	/	https://doi.org/10.1016/j.aspen.2020.11.017
266	Imidacloprid (TG)	laboratory	Chordata	mammal	Mus musculus	Mouse	oral ingestion	adults	28 days	none	NOAEL at 2.5 mg/kg b. wt./day. Histological change to speen and liver, immunosupression with decreased DTH response and stimulation of T-lymphocytes (>5 mg/kg b. wt.)	/	/	https://doi.org/10.1016/j.etap.2013.01.012
267	Imidacloprid (Advantage)	case report	Chordata	mammal (marsupial)	Perameles gunnii	Eastern barred bandicoot	topical application	adults	single dose	27 days	no adverse effect at tested dose (9.7 mg/kg b. wt.)	/	/	https://doi.org/10.1638/1042-7260(2001)032[0391:ITOMFF]2.0.CO;2
268	Imidacloprid (Advantage)	case report	Chordata	mammal (marsupial)	Dasyurus viverrinus	Eastern quoll	topical application	adults	single dose	27 days	no adverse effect at tested dose (10.4 mg/kg b. wt.)	/	/	https://doi.org/10.1638/1042-7260(2001)032[0391:ITOMFF]2.0.CO;2
269	Imidacloprid (Advantage)	case report	Chordata	mammal (marsupial)	Gymnobelideus leadbeateri	Leadbeater’s possum	topical application	adults	single dose	27 days	no adverse effect at tested dose (11.9 mg/kg b. wt.)	/	/	https://doi.org/10.1638/1042-7260(2001)032[0391:ITOMFF]2.0.CO;2
270	Imidacloprid (Advantage)	case report	Chordata	mammal (marsupial)	Petaurus australis	Yellow-bellied glider	topical application	adults	single dose	27 days	no adverse effect at tested dose (10.4 mg/kg b. wt.)	/	/	https://doi.org/10.1638/1042-7260(2001)032[0391:ITOMFF]2.0.CO;2
271	Imidacloprid (Advantage)	case report	Chordata	mammal (marsupial)	Pseudocheirus peregrinus	Ring-tailed possum	topical application	adults	single dose	27 days	no adverse effect at tested dose (10.6 mg/kg b. wt.)	/	/	https://doi.org/10.1638/1042-7260(2001)032[0391:ITOMFF]2.0.CO;2
272	Imidacloprid (Advantage)	case report	Chordata	mammal (marsupial)	Sminthopsis crassicaudata	Fat-tailed dunnart	topical application	adults	single dose	27 days	no adverse effect at tested dose (26.3 mg/kg b. wt.)	/	/	https://doi.org/10.1638/1042-7260(2001)032[0391:ITOMFF]2.0.CO;2
273	Imidacloprid (TG)	laboratory	Chordata	mammal	Rattus norvegicus domestica	Rat	oral ingestion	adults	13 weeks	none	suppression of testicular function through dose-dependent decrease in body weight gain, testosterone and sperm concentration, increase in abnormal sperm (>0.5 mg/kg bw)	/	/	https://doi.org/10.1002/cbf.2826
274	Imidacloprid (TG)	laboratory	Arthropoda	crop pest	Rhopalosiphum padi	Bird cherry-oat aphid	leaf dip bioassay	adults	24 hours	none	/	0.624 mg/L	/	https://doi.org/10.1093/jee/toy316
275	Imidacloprid (TG)	laboratory	Arthropoda	pest insect	Blattella germanica	German cockroach	residual contact assay/feeding bioassay	juveniles	24 hours	none	/	glass jar: 2.66 mg/m2, oral: 11.91 mg/m2 (24 hr), 10.42 mg/m2 (48 hr), 8.41 mg/m2 (72 hr), 6.52 mg/m2 (96 hr)	/	https://doi.org/10.14202/IJOH.2019.107-112
276	Imidacloprid (TG)	laboratory	Annelida	annelid	Lumbricus rubellus	Earthworm	soil treatment	adults	28 days	none	EC50 at 1.46 mg/kg soil, reduced cocoon production and reproduction rate (0.73 mg/kg soil)	/	/	https://doi.org/10.1007/s10646-012-0897-0
277	Imidacloprid (TG)	laboratory	Arthropoda	crustacean	Gammarus pulex	Amphipod	aquatic exposure/stream microcosm	adults	96 hours	none	downstream drift initiated after short term exposure (30 μg/L)	270 μg/L (96 hr)	/	https://doi.org/10.1007/s00244-007-9104-3
278	Imidacloprid (TG)	laboratory	Arthropoda	non-pest insect	Simulium latigonium	Blackfly	aquatic exposure	juveniles (larvae)	96 hours	none	/	3.73 μg/L (96 hr)	/	https://doi.org/10.1007/s00244-007-9104-3
279	Imidacloprid (TG)	laboratory	Arthropoda	benthic macroinvertebrate	Baetis rhodani	Mayfly	aquatic exposure/stream microcosm	juveniles (larvae)	96 hours	none	downstream drift initiated after short term exposure (1 μg/L)	8.49 μg/L (48 hr)	/	https://doi.org/10.1007/s00244-007-9104-3
280	Imidacloprid (TG)	laboratory	Arthropoda	pest insect	Periplaneta americana	American cockroach	oral ingestion	adults	48 hours	none	differential change in physiological and molecular properties of nACh subtypes, favouring insensitive nAChR2 and reducing the activity of sensitive nAChR1 (0.025 μg/insect)	2.57 μg/insect	/	https://doi.org/10.1016/j.neuro.2017.08.001
281	Imidacloprid (TG)	laboratory	Arthropoda	pest insect	Periplaneta americana	American cockroach	in vitro	adults (Kenyon cell)	24 hours	none	dose-dependent reduction in cell viability and increasae in the cell death biomarket adenylate kinase (50 μM at 8 hr)	/	/	https://doi.org/10.1016/j.pestbp.2011.09.005
282	Imidacloprid (TG)	laboratory	Arthropoda	benthic macroinvertebrate	Cloeon dipterum	Mayfly	mesocosm	juveniles	3 weeks (6x pulse)	none	slight downstream drift after 26 hr exposure (12 μg/L), recovered quickly in uncontaminated water.	/	/	https://doi.org/10.1016/j.aquatox.2012.05.012
283	Imidacloprid (TG)	laboratory	Arthropoda	benthic macroinvertebrate	Chironomus riparius	Midge	mesocosm	juveniles	3 weeks (6x pulse)	none	immobilised after 26 hr exposure (12 μg/L), recovered after several hours in uncontaminated water.	/	/	https://doi.org/10.1016/j.aquatox.2012.05.012
284	Imidacloprid (TG)	laboratory	Arthropoda	crustacean	Gammarus roeseli	Freshwater shrimp	mesocosm	adults and juveniles	3 weeks (6x pulse)	none	slight downstream drift after 26 hr exposure (12 μg/L), recovered quickly in uncontaminated water.	/	/	https://doi.org/10.1016/j.aquatox.2012.05.012
285	Imidacloprid (TG)	laboratory	Chordata	mammal	Odocoileus virginianus	White-tailed deer	oral ingestion	adults and juveniles	22 weeks	none	dose-dependent decrease in water consumption, fawn survival, thyroxine levels, jawbone length, body weight, and organ weight, and activity levels (1500 ng/L)	/	/	https://doi.org/10.1038/s41598-019-40994-9
286	Imidacloprid (TG)	laboratory	Chordata	mammal	Rattus norvegicus domestica	Rat	in vitro	adults (liver)	single dose	none	dose-dependent decrease in oxygen consumption and ATP production through inhibtion of FoF1-ATP synthase (50–200 μM)	/	/	https://doi.org/10.1080/15287394.2018.1437581
287	Imidacloprid (TG)	laboratory	Arthropoda	crustacean	Gammarus roeseli	Freshwater shrimp	mesocosm	adults	10 weeks (3x weekly pulse)	none	reduced shredding activity and number of brood-carrying females after eight weeks (12 µg/L)	/	/	https://doi.org/10.1016/j.ecoenv.2013.04.006
288	Imidacloprid (TG)	laboratory	Arthropoda	crustacean	Gammarus roeseli	Freshwater shrimp	aquatic exposure	adults	96 hours	none	EC50 (immobilisation) at 1.9 μg/L for 9mm shrimp, and at 4.2 μg/L for 6mm	/	/	https://doi.org/10.1016/j.ecoenv.2012.04.015
289	Imidacloprid (TG)	laboratory	Chordata	mammal	Rattus norvegicus domestica	Rat	intravenous injection	adults	single dose	2 hours	oxidative stress and inflammation in liver and central nervous system, increased nitric oxide concentrations in liver, brain, and plasma samples (2.6 mg/100g bw)	/	/	https://doi.org/10.1016/j.pestbp.2009.11.008
290	Imidacloprid (TG)	laboratory	Chordata	bird	Gallus gallus domesticus	Chicken	egg innoculation	juveniles (embryo)	until development	none	neural tube defects (NTDs) and neuronal differentiation dysplasia (500 µM)	/	/	https://doi.org/10.1093/toxsci/kfw111
291	Imidacloprid (TG)	laboratory	Arthropoda	zooplankton	Daphnia magna	Water flea	aquatic exposure	adults	24 hours	none	reduced heartbeat (> 0.1 ppb), cardiac output (>10 ppb), and heartbeat irregularities (100 ppb)	/	/	https://doi.org/10.3390/ani10091587
292	Imidacloprid (TG)	laboratory	Chordata	fish	Ctenopharyngodon idella	Grass carp	in vitro	adults (kidney)	single dose	none	increased apoptotic and nectrotic cells (66 mg/L)	330.056 mg/L (IC50)	/	https://doi.org/10.1016/j.scitotenv.2021.146591
293	Imidacloprid (TG)	laboratory	Chordata	fish	Danio rerio	Zebrafish	aquatic exposure	adults	21 days	none	increased oxidative stress, liver inflammation, and decline in liver metabolism (100 μg/L)	/	/	https://doi.org/10.1016/j.cbpc.2021.109043
294	Imidacloprid (TG)	laboratory	Arthropoda	crop pest	Heliothis virescens	Tobacco budworm	topical application/feeding bioassay	juveniles (fourth instar)	48 hours	none	/	contact: 8900 ng/insect (24 hr), 7700 ng/insect (48 hr), oral: 1296.6 μg/g (24 hr), 821.0 μg/g (48 hr)	/	https://doi.org/10.1002/ps.2780380407
295	Imidacloprid (TG)	laboratory	Arthropoda	crop pest	Spodoptera littoralis	Egyptian cotton leafworm	topical application/feeding bioassay	juveniles (fourth instar)	48 hours	none	/	contact: 36700 ng/insect, oral: 17.7 μg/g	/	https://doi.org/10.1002/ps.2780380407
296	Imidacloprid (TG)	laboratory	Arthropoda	crop pest	Myzus persicae	Green peach aphid	leaf dip bioassay	adults	48 hours	none	/	1.2 mg/L	/	https://doi.org/10.1079/BER2002215
297	Imidacloprid (TG)	laboratory	Arthropoda	crop pest	Aphis gossypii	Cotton aphid	leaf dip bioassay	adults	48 hours	none	/	1.2 mg/L	/	https://doi.org/10.1079/BER2002215
298	Imidacloprid (TG)	laboratory	Arthropoda	crop pest	Bemisia tabaci	Cotton whitefly	leaf dip bioassay	adults	24 hours	none	/	7 ppm	/	https://doi.org/10.1021/jf201927t
299	Imidacloprid (TG)	laboratory	Arthropoda	crop pest	Bradysia odoriphaga	Fungus gnat	leaf dip bioassay	juveniles (fourth instar)	24 hours	none	upregulation of P450 resistance gene CYP6FV12 (10-70 mg/), downregulation at higher doses (90 mg/L)	/	/	https://doi.org/10.1016/j.pestbp.2018.11.009
300	Imidacloprid (TG)	laboratory	Annelida	annelid	Eisenia fetida	Earthworm	filter paper contact/soil treatment	adults	48 hours/14 days	none	/	soil: 3.15 mg/kg, (7 days), 2.82 mg/kg (14 days), filter paper: 3.39 mg/kg (24 hr), 3.63 mg/kg (48 hr)	/	https://doi.org/10.1016/j.chemosphere.2013.12.023
301	Imidacloprid (TG)	laboratory	Arthropoda	pest insect	Reticulitermes speratus	Japanese termite	media treatment	juveniles (fourth instar)	24 hours	none	/	39.167 µg/g	/	https://doi.org/10.1007/s10340-015-0656-0
302	Imidacloprid (TG)	laboratory	Arthropoda	parasitoid	Trichogramma dendrolimi	Wasp	residual contact assay	adults	24 hours	none	/	0.18 g/ha	/	https://doi.org/10.1016/j.ecoenv.2018.09.050
303	Imidacloprid (TG)	laboratory	Arthropoda	parasitoid	Trichogramma chilonis	Wasp	residual contact assay	adults	24 hours	none	/	1.04 g/ha	/	https://doi.org/10.1016/j.ecoenv.2018.09.050
304	Imidacloprid (TG)	laboratory	Arthropoda	parasitoid	Trichogramma ostriniae	Wasp	residual contact assay	adults	24 hours	none	/	0.61 g/ha	/	https://doi.org/10.1016/j.ecoenv.2018.09.050
305	Imidacloprid (TG)	laboratory	Arthropoda	non-pest insect	Neoseiulus cucumeris	Cucumeris mite	spray application	adults	24 hours	none	/	76.4 g/ha	/	https://doi.org/10.1016/j.ecoenv.2021.112234
306	Imidacloprid (TG)	laboratory	Arthropoda	crop pest	Tetranychus cinnabarinus	Carmine spider mite	spray application	adults	24 hours	none	/	87 g/ha	/	https://doi.org/10.1016/j.ecoenv.2021.112234
307	Imidacloprid (TG)	laboratory	Arthropoda	non-pest insect	Bombyx mori	Silkworm	leaf dip bioassay/spray application	juveniles (second instar)	96 hours	none	/	0.86 mg/L (leaf dip), 1.25 mg/kg (spraying)	/	https://doi.org/10.1093/jee/tou016
308	Imidacloprid (TG)	laboratory	Arthropoda	non-pest insect	Drosophila melanogaster	Fruit fly	media treatment	adults	9 days	none	reduced transcription of Duox gene causing loss of gut microbial regulation and reduced H2O2 production (1 μM)	/	/	https://doi.org/10.1128/mBio.01395-19
309	Imidacloprid (TG)	laboratory	Chordata	amphibian	Ambystoma gracile	Northwestern salamanda	aquatic exposure	juveniles (larvae)	96 hours	none	dose-dependent decrease in thyroid hormone receptor TRβ transcript levels (>750 µg/L), advanced development in right forelimb (100 µg/L)	/	/	https://doi.org/10.1007/s00244-021-00840-4
310	Imidacloprid (TG)	laboratory	Arthropoda	pest insect	Odontotermes obesus	Termite	filter paper contact	adult workers	24 hours	none	exposure-dependent reduction in locomotion and AChE activity (0.039 mg/cm2)	0.039 mg/cm2	/	Venkateswara Rao J, Srikanth K, Chakra Reddy N, Sridhar V (2004): Effect of Imidacloprid on locomotor behaviour and acetylcholinesterase activity of subterranean termites, Odontotermes obesus. Pestology 28, 13-18.
311	Imidacloprid (TG)	laboratory	Arthropoda	pest insect	Reticulitermes flavipes	Eastern subterranean termite	media treatment	adults	7 days	none	50% immobilisation at 0.5 µg/g sand and total immobilisation at 5 µg/g sand	/	/	https://doi.org/10.1603/008.103.0111
312	Imidacloprid (TG)	laboratory	Arthropoda	crop pest	Toxoptera aurantii	Brown citrus aphid	topical application	adults	24 hours	none	/	0.00000122 µg/insect	/	Kumar S, Regupathy CM, Regupathy A (2005): Risk assessment of neonicotinoids applied to coffee ecosystem. International Pest Control 47, 82-87.
313	Imidacloprid (TG)	laboratory	Chordata	mammal	Rattus norvegicus domestica	Rat	intraperitoneal injection	male adults	28 days	none	reduction in blood urea after 14 days (20 mg/ kg bw/day)	/	/	Premlata, Jain SK, Punia JS (2006): Haematological and biochemical changes in subacute imidacloprid toxicity. Indian Journal of Animal Sciences 76, 233-235.
314	Imidacloprid (TG)	laboratory	Arthropoda	crustacean	Artemia salina	Brine shrimp	aquatic exposure	juveniles (larvae)	24 hours	none	/	3.5801 ppm (6 hr), 1.76594 ppm (24 hr)	/	Nwogboduhu NG (2017): Risk assessment of toxicity of agricultural pesticides to brine shrimp (Artemia salina). Indian Journal of Ecology 44, 784-790.
315	Imidacloprid (TG)	laboratory	Arthropoda	parasitoid	Spalangia endius	Wasp	residual contact assay	adults	5 days	none	decreased parasitizing ability and parasitoid emergence (17.92 ng/cm2)	17.92 ng/cm2	/	https://doi.org/10.1007/s10526-016-9776-6
316	Imidacloprid (TG)	field	Arthropoda	community	Various	Insect community	limnocorral	all life stages	9 weeks	none	emergence of Chironomidae earlier by 18 days and Zygoptera earlier by 17 days (0.05 μg/L), Chironomidae earlier by 19 days (0.5 μg/L), increased abundance of hard-bodied flies during recovery period (0.05 μg/L)	/	/	https://doi.org/10.1002/etc.4187
317	Imidacloprid (TG)	laboratory	Chordata	mammal	Rattus norvegicus domestica	Rat	oral ingestion	male adults (bone marrow)	24 hours	none	decrease in polychromatic erythrocytes present in bone marrow (300 mg/kg bw)	/	/	https://doi.org/10.1016/j.mrgentox.2007.05.018
318	Imidacloprid (TG)	laboratory	Arthropoda	pest insect	Musca domestica	House fly	oral ingestion	female adults	72 hours	none	LC30 at 0.024 ppm	/	/	https://doi.org/10.1007/s10526-018-9892-6
319	Imidacloprid (TG)	laboratory	Arthropoda	non-pest insect	Bombyx mori	Silkworm	leaf dip bioassay	juveniles (fifth instar)	96 hours	none	decreased body weight and cocoon mass, decreased activity of antioxidant enzymes (1.27 mg/L) and decreased survival in larvae exposed at 96 hr	/	/	https://doi.org/10.1002/arch.21497
320	Imidacloprid (TG)	laboratory	Chordata	mammal	Sus domesticus	Pig	oral ingestion	juveniles	14 days	none	decreased body weight and temperature, increased circulating serum IL-10 (antiinflammatory cytokine) and virus-specific antibody levels (5 mg/kg/d) with exposure to porcine reproductive and respiratory syndrome virus	/	/	https://doi.org/10.1038/s41598-018-30093-6
321	Imidacloprid (TG)	laboratory	Chordata	fish	Gobiocypris rarus	Chinese rare minnow	aquatic exposure	juveniles	8 weeks	none	increased frequency of binucleated erythrocytes (>0.5 mg/L) and micronuclei (2 mg/L), decreased immunoglobulin and transcription of inflammatory cytokines (>0.5 mg/L), decreased body weight (2 mg/L)	/	/	https://doi.org/10.1016/j.envpol.2017.12.036
322	Imidacloprid (TG)	laboratory	Chordata	mammal	Hipposideros terasensis	Formosan leaf-nosed bats	oral ingestion	adults	5 days	none	neural apoptosis in hippocampus and entorhinal cortex, impaired spatial memory and flight path (20 mg/kg b. wt./day)	/	/	https://doi.org/10.1097/WNR.0000000000000562
323	Imidacloprid (TG)	laboratory	Chordata	mammal	Mus musculus	Mouse	intraperitoneal injection	adults and juveniles	single dose	6 hours	motionless period (40 mg/kg b. wt.)	/	/	https://doi.org/10.1016/j.neuro.2018.12.003
324	Imidacloprid (TG)	laboratory	Chordata	mammal	Rattus norvegicus domestica	Rat	dosed by gavage	adults	60 days	none	increased glucose and decreased glycogen (0.5 mg/kg bw/day), elevated stress hormones (1 mg/kg bw./day), histological changes in pancreas, decline in insulin and GLUT4, dose-dependent decrease in locomotion but increased freezing/rearing/grooming (0.5 and 1 mg/kg bw/day)	/	toxicity evident at well below NOAEL of 5-10 mg/kg b. wt./day	https://doi.org/10.1016/j.etap.2017.08.017
325	Imidacloprid (TG)	laboratory	Chordata	mammal	Mus musculus	Mouse	in vitro	adults (3T3-L1 and C2C12 cells)	6 days	none	reduced phosphorylation of insulin signalling regulator protein kinase B, decreased insulin-stimulated glucose uptake in both cell lines (10 and 20 μM)	/	/	Kim J, Park Y, Yoon KS, Clark JM, Park Y (2013): Imidacloprid, a neonicotinoid insecticide, induces insulin resistance. Journal of Toxicological Sciences 38, 655-660.
326	Imidacloprid (TG)	laboratory	Arthropoda	non-pest insect	Drosophila melanogaster	House fly	oral ingestion	adults	96 hours	none	disturbed social interaction, increased distance and velocity of travel (200 pM)	/	/	https://doi.org/10.1016/j.fct.2017.10.007
327	Imidacloprid (TG)	laboratory	Arthropoda	benthic macroinvertebrate	Chironomus riparius	Midge	aquatic exposure	juveniles (first instar)	1 hour (1x pulse)	30 days	reduced survival (2.7 µg/L)	/	decrease in survival caused by only one hour at LD50	https://doi.org/10.1016/j.ecoenv.2015.09.008
328	Imidacloprid (TG)	laboratory	Arthropoda	benthic macroinvertebrate	Chironomus riparius	Midge	aquatic exposure	juveniles (larvae)	17 days	none	mortality of larvae (2.5 µg/L)	/	/	https://doi.org/10.1007/s11368-010-0195-5
329	Imidacloprid (TG)	laboratory	Arthropoda	crop pest	Rhopalosiphum padi	Bird cherry-oat aphid	leaf dip bioassay	adults	24 hours	none	decreased survival and increased development time of first instar nymphs, increased pre-oviposition period, increased adult longevity (>0.0053 mg/L), reduced superoxide dismutase but increased catalase and AChE activity (0.0329 mg/L)	1.084 mg/L	/	https://doi.org/10.1371/journal.pone.0204097
330	Imidacloprid (TG)	laboratory	Arthropoda	non-pest insect	Bombyx mori	Silkworm	leaf dip bioassay	juveniles (second instar)	72 hours	none	/	4.55 mg/L (48 hr), 2.14 mg/L (72 hr)	/	https://doi.org/10.1007/s11356-018-2374-7
331	Imidacloprid (TG)	laboratory	Chordata	mammal	Rattus norvegicus domestica	Rat	dosed by gavage	male adults	28 days	none	decreased locomotion and response to pain, decreased antioxidant activity and enzyme levels, decreased AChE and ATPase and serum biochemical levels (45-90 mg/kg b. wt./day)	/	/	https://doi.org/10.1016/j.neuint.2014.09.004
332	Imidacloprid (TG)	laboratory	Chordata	mammal	Rattus norvegicus domestica	Rat	dosed by gavage	male adults	28 days	none	decreased body weight gain and weight of epididymis, decreased testosterone, sperm count, and sperm motility, increased sperm abnormalities and oxidative stress indicators (45-90 mg/kg bw/day)	/	/	https://doi.org/10.1002/tox.22132
333	Imidacloprid (TG)	laboratory	Arthropoda	crop pest	Apolygus lucorum	Mirid bug	leaf dip bioassay	juveniles (third instar)	48 hours	none	/	3324.02 mg/L (15°C), 1507.97 (20°C), 1025.90 (25°C), 238.47 (30°C), 148.05 (35°C)	/	https://doi.org/10.1584/jpestics.D11-013
334	Imidacloprid (TG)	laboratory	Annelida	annelid	Eisenia fetida	Earthworm	soil treatment	adults	14 days	none	decreased growth rate and number of juveniles, avoidance behaviour (>0.87 mg/kg soil at 14 days), 50% avoidance (1.34 mg/kg soil at 2 days)	2.49 mg/kg soil (7 days), 2.26 mg/kg soil (14 days)	/	https://doi.org/10.1016/j.chemosphere.2018.12.001
335	Imidacloprid (TG)	laboratory	Chordata	mammal	Mus musculus	Mouse	in vitro	juveniles (embryo stem cells)	48 hours	none	increaed global DNA methylation but decreased methylation in cell-cycle related genes (1 × 10−8 to 1 × 10−6 M)	/	/	https://doi.org/10.1016/j.tiv.2021.105174
336	Imidacloprid (TG)	laboratory	Arthropoda	pest insect	Solenopsis invicta	Fire ant	aquatic exposure	adult queen	6 weeks	none	reduced ability of queen to tend to brood (> 0.01 μg/ml), delayed larval emergence and no production of pupae or adult workers (0.25 μg/ml)	/	/	https://doi.org/10.1038/srep17938
337	Imidacloprid (TG)	laboratory	Arthropoda	crop pest	Bactrocera dorsalis	Oriental fruit fly	topical application	adults	24 hours	none	/	187.48 ng/fly	/	https://doi.org/10.1603/EC12434
338	Imidacloprid (TG)	laboratory	Chordata	fish	Gobiocypris rarus	Chinese rare minnow	aquatic exposure	juveniles	60 days	none	increased oxidative stress with increased catalase activity (0.1 mg/L), increased gluthathione content and AChE activity (0.5 and 2 mg/L), increased malondialdehyde content and 8-OHdG content and decreased mRNA levels of Cu/Zn-sod and gpx1, inc (2 mg/L)	/	/	https://doi.org/10.1016/j.chemosphere.2018.06.083
339	Imidacloprid (TG)	laboratory	Chordata	fish	Gobiocypris rarus	Chinese rare minnow	aquatic exposure	juveniles	60 days	none	increased oxidative stress with decreased MDA content (>0.1 mg/L), increased GSH content (0.5 mg/L), increased SOD activity (2 mg/L), inhibition of gstm mRNA expression and DNA damage (>0/5 mg/L)	/	/	https://doi.org/10.1016/j.ecoenv.2020.110566
340	Imidacloprid (TG)	laboratory	Arthropoda	parasite	Stegomyia aegypti	Mosquito	topical application	adults	24 hours	none	impaired threat (DEET) avoidance behaviour (0.5 ng/insect)	1.5 ng/insect	/	https://doi.org/10.1111/mve.12082
341	Imidacloprid (TG)	laboratory	Arthropoda	crop pest	Apolygus lucorum	Mirid bug	topical application	adults and juveniles	48 hours	none	LD30 at 0.03255 ng/insect (female) and 0.03294 ng/insect (male)	1.2193 ng/insect (female), 1.1129 ng/insect (male)	/	https://doi.org/10.1111/1744-7917.12193
342	Imidacloprid (TG)	laboratory	Chordata	bird	Gallus gallus domesticus	Chicken	oral ingestion	adults	28 days	none	reduced total albumin level and plasma protein, decreased HI antibody until day 14 of treatment (1 and 2 mg/kg)	/	/	Siddiqui A, Choudhary M, Goriya HV, Bhavsar SK, Thaker AM (2007): Evaluation of immunotoxic effect of short-term administration of quinalphos and imidacloprid in white leghorn cockerels. Toxicology International 14, 15-19.
343	Imidacloprid (TG)	laboratory	Chordata	fish	Labeo rohita	Rohu	aquatic exposure	juveniles	8 days/64 days	none	severe anaemia, high energy demand, and disruption of liver physiology in short term (8 day) experiments but less severe effects in long term (64 day experiments (120 mg/L)	550 mg/L (96 hr)	/	Shazia Q, Abdul L, Muhammad A, Furhan I (2014): Effects of Imidacloprid on the hematological and serum biochemical profile of Labeo rohita. Pakistan Journal of Zoology 46, 1085-1090.
344	Imidacloprid (TG)	laboratory	Chordata	mammal	Mus musculus	Mouse	oral ingestion	adults	14 days	none	increased oxidative stress with increased serum AST and ALT, decreased GSH, and upregulation of MDA and NO (5 mg/kg b. wt./day)	/	/	https://doi.org/10.1016/j.pestbp.2020.01.001
345	Imidacloprid (TG)	laboratory	Mollusca	mollusc	Corbicula fluminea	Asian clam	aquatic exposure	adults	30 days	none	decreased water filtration rate and burrowing activity, inhibition of AChE in digestive glands, increased oxidative stress and changes to cellular detoxification system (>20 μg/L), histopathological damage and inhibition of AChE in gills (2000 μg/L)	/	/	https://doi.org/10.1016/j.aquatox.2019.105333
346	Imidacloprid (TG)	laboratory	Arthropoda	non-pest insect	Folsomia quadrioculata	Springtail	oral ingestion	adults	14 days	none	EC50 for reduced egg production at 8.61 mg/kg	/	/	https://doi.org/10.1002/etc.4897
347	Imidacloprid (TG)	laboratory	Mollusca	mollusc	Marisa cornuarietis	Ramshorn snail	aquatic exposure	juveniles (embryo)	until emergence	none	decreased heart rate (25 000 μg/L)	/	/	https://doi.org/10.1016/j.chemosphere.2009.01.085
348	Imidacloprid (TG)	laboratory	Chordata	bird	Coturnix coturni	Japanese quail	dosed by gavage	adults	24 hours/21 days	none	neuronal degeneration, increased norepinephrine levels, fluctuation in dopamine, increased serotonin after 24 hr, decreased AChE activity after 72 hr but levels regained after 1 week (4.5 mg/kg b. wt.)	17.02 mg/kg b. wt. (24 hr)	/	https://doi.org/10.1007/s11011-018-0377-1
349	Imidacloprid (TG)	laboratory	Mollusca	mollusc	Helix aspersa	Land snail	topical application	adults	single dose	7 days	decreased AChE activity, depleted lipid and glucogen content, increased CAT and GSTT activities (>21.84 μg/snail), increase in total proteins (61.15 μg/snail)	109.20 µg/snail (48 hr)	/	https://doi.org/10.1016/j.ecoenv.2013.05.019
350	Imidacloprid (TG)	laboratory	Arthropoda	benthic macroinvertebrate	Chironomus dilutus	Midge	aquatic exposure	juveniles (third instar)	24 hour (1x pulse)	8 weeks	temporary immobilization immediately after exposure (8.8 μg/L)	/	/	https://doi.org/10.1016/j.scitotenv.2018.05.259
351	Imidacloprid (TG)	laboratory	Arthropoda	non-pest insect	Neoamphion triangulifer	Beetle	aquatic exposure	juveniles	24 hour (1x pulse)	30 days	temporary immobilization immediately after exposure (8.9 μg/L)	/	/	https://doi.org/10.1016/j.scitotenv.2018.05.259
352	Imidacloprid (TG)	laboratory	Chordata	fish	Channa punctatus	Spotted snakehead	aquatic exposure	adults	96 hours	none	dose-dependent increase in glucose, cholesterol, creatinine and creatine, decrease in protein, albumin, and globulin (>0.006 ppm)	/	/	Priya BP, Vijaya R, Maruthi YA (2012): Acute toxicity effect of imidacloprid insecticide on serum biochemical parameters of fresh water teleost Channa punctatus. International Journal of Integrative Sciences, Innovation and Technology (IJIIT) 1, 18-22.
353	Imidacloprid (TG)	laboratory	Chordata	mammal	Mus musculus	Mouse	dosed by gavage	adults	single dose	14 days	temporary tremors, abnormal posture, altered respiratory rate (maximum tolerated dose at 110 mg/kg b. wt.)	/	/	https://doi.org/10.14202/VETWORLD.2013.955-959
354	Imidacloprid (TG)	laboratory	Arthropoda	crop pest	Locusta migratoria	Migratory locust	cuticle injection	male adults	single dose	24 hours	impaired neural response due to reduced the DCMD peak firing rate, causing deficits in collision avoidance (10 ng/g b.wt) and inability to fly/walk (100 ng/g b.wt)	2,500 ng/g b.wt (48 hr)	/	https://doi.org/10.1038/s41598-017-01039-1
355	Imidacloprid (TG)	laboratory	Arthropoda	crop pest	Locusta migratoria	Migratory locust	cuticle injection	male adults	single dose	none	decreased conduction velocity along unmyelinated axon, impaired behavioural response to stimulus (10 ng/g b.wt.)	/	/	https://doi.org/10.1016/j.neuro.2019.02.012
356	Imidacloprid (TG)	laboratory	Chordata	mammal	Mus musculus	Mouse	oral ingestion	adults	30 days	none	increased total leukocyte count and neutrophil level, lung injury and changes in lung morphology (6.55 mg/kg b.wt/day)	/	/	https://doi.org/10.1016/j.pestbp.2016.02.004
357	Imidacloprid (TG)	laboratory	Chordata	mammal	Rattus norvegicus domestica	Rat	dosed by gavage	adults and juveniles	90 days	none	increased inkidney tissue fatty acid, increased total cholesterol and vitamin levels in kidney, decrease in vitamin K1 level (4 mg/kg b.wt./day)	/	/	https://doi.org/10.1039/C4TX00006D
358	Imidacloprid (TG)	laboratory	Arthropoda	crustacean	Gammarus pulex	Freshwater shrimp	aquatic exposure	adults	14/21 days	none	decreased feeding and movement, decreased lipid content (15 µg/L)	/	mortality at contstant exposure but recovery after pulse exposure	https://doi.org/10.1371/journal.pone.0062472
359	Imidacloprid (TG)	laboratory	Arthropoda	crop pest	Helicoverpa armigera	Cotton bollworm	oral ingestion	juveniles (larvae)	7 days	none	dose-dependent decline in state III and IV respiration, respiration control index, and phosphate/oxygen ratio (600 μM)	/	/	https://doi.org/10.1007/s10863-017-9739-3
360	Imidacloprid (TG)	laboratory	Chordata	mammal	Mus musculus	Mouse	dosed by gavage	juveniles (neonates)	14 days	none	reduced neurogenesis in hippocampal dentate gyrus, increase in number of amoeboid-type and activated M1-type microglia (5.7 mg/kg b. wt./day)	/	/	https://doi.org/10.1002/jat.3776
361	Imidacloprid (TG)	laboratory	Arthropoda	non-pest insect	Folsomia candida	Springtail	soil treatment	adults	28 days	none	EC50 for reproduction 0.82 mg/kg soil	0.84 mg/kg soil	/	https://doi.org/10.2317/1736.1
362	Imidacloprid (TG)	field	Arthropoda	community	Various	Insect community	limnocorral	all life stages	56 days	none	reduced overall emergence and biomass, altered community composition, greater mean proportions of emergent Trichoptera and Odonata (0.50 μg/L every 4 days)	/	combination pesticides not more toxic than singular	https://doi.org/10.1016/j.envpol.2018.09.008
363	Imidacloprid (TG)	laboratory	Arthropoda	non-pest insect	Hermetia illucens	Black soldier fly	oral ingestion	juveniles (larvae)	7 days	none	increased larval growth (0.1 mg/kg)	/	/	https://doi.org/10.1371/journal.pone.0249362
364	Imidacloprid (TG)	laboratory	Chordata	reptile	Eremias argus	Mongolia racerunner	oral ingestion	adults	35 days (2x a week)	none	decreased body weight, oxidative stress damage to liver (20 mg/kg b. wt. twice per week)	/	/	https://doi.org/10.1016/j.scitotenv.2019.01.277
365	Imidacloprid (TG)	laboratory	Chordata	reptile	Eremias argus	Mongolia racerunner	oral ingestion	adults	28 days (2x a week)	none	downregulation of ach (acetylcholinesterase) gene (20 mg/kg b. wt./day twice per week)	/	/	https://doi.org/10.1016/j.chemosphere.2018.11.016
366	Imidacloprid (TG)	laboratory	Chordata	fish	Danio rerio	Zebrafish	aquatic exposure	juveniles (larvae)	96 hours	none	/	143.7 mg/L	/	https://doi.org/10.1007/s11356-016-8205-9
367	Imidacloprid (TG)	laboratory	Annelida	annelid	Eisenia fetida	Earthworm	soil treatment	adults	14 days	none	/	2.75 mg/kg soil	/	https://doi.org/10.1016/j.jhazmat.2014.11.017
368	Imidacloprid (TG)	laboratory	Annelida	annelid	Eisenia fetida	Earthworm	filter paper contact	adults	14 days	none	/	0.18 μg/cm2 (24 hr), 0.05 μg/cm2 (48 hr)	/	https://doi.org/10.1007/s10646-016-1656-4
369	Imidacloprid (TG)	laboratory	Arthropoda	non-pest insect	Drosophila melanogaster	Fruit fly	in vitro	adults (hemocytes)	24 hours	none	dose-dependent decline in phagocytosis (25 μg/mL after 5 hr)	/	/	https://doi.org/10.1016/j.pestbp.2019.07.007
370	Imidacloprid (TG)	laboratory	Arthropoda	pest insect	Solenopsis invicta	Fire ant	oral ingestion	adults	7 days	none	increased digging activity (0.1 μg/ml), then suppressed digging activity in some (0.25 μg/ml) and all colonies (1 μg/m)	/	/	https://doi.org/10.1093/ee/nvv127
371	Imidacloprid (TG)	laboratory	Annelida	annelid	Eisenia fetida	Earthworm	soil treatment	adults	14 days	none	inhibited growth (0.02 mg/kg soil), LOEC for hatchability at 0.02 mg/kg, for growth at 0.5 mg/kg, for AChE activity at 0.1 mg/kg, and for DNA damage at 0.5 mg/kg	3.05 mg/kg soil	/	https://doi.org/10.1007/s00128-015-1629-y
372	Imidacloprid (TG)	laboratory	Annelida	annelid	Eisenia fetida	Earthworm	soil treatment	adults	8 weeks	none	EC50 for reproduction (0.954 mg/kg soil), temporarily increased cellulase ctivity after 1 day (2 mg/kg)	/	/	https://doi.org/10.1016/j.chemosphere.2015.03.002
373	Imidacloprid (TG)	laboratory	Annelida	annelid	Eisenia fetida	Earthworm	soil treatment	adults	28 days	none	increased reactive oxygen species (ROS) after 4 days (1 mg/kg soil) and 21 days (0.1 mg/kg soil), increased lipid peroxidation and DNA damage (>0.1 mg/kg)	/	/	https://doi.org/10.1016/j.chemosphere.2015.09.004
374	Imidacloprid (TG)	laboratory	Chordata	fish	Clarias batrachus	Walking catfish	aquatic exposure	adults	21 days	none	loss of protein in muscles and liver (2 ppm)	/	/	https://doi.org/10.7324/JAPS.2012.2629
375	Imidacloprid (TG)	laboratory	Chordata	fish	Aplocheilus lineatus	Indian striped panchax	aquatic exposure	adults	96 hours	none	decreased muscle glycogen and muscle protein (10-20 mg/L)	/	/	Vijayan AS, George T (2018): Study on the effect of Imidacloprid on the biochemical parameters of fresh water fish, Aplocheilus lineatus. Journal of Applied Zoological Researches 29, 89-92.
376	Imidacloprid (TG)	laboratory	Chordata	fish	Danio rerio	Zebrafish	aquatic exposure	juveniles (larvae)	5 days	none	thickening of muscle fibres (2000 μg/L)	/	Zebrafish considerably less sensitive than medaka	https://doi.org/10.1016/j.chemosphere.2019.03.002
377	Imidacloprid (TG)	laboratory	Chordata	fish	Oryzias latipes	Japanese medaka	aquatic exposure	juveniles (larvae)	14 days	none	concentration-dependent increase in developmental deformities (0.2 μg/L), histopathological abnormalities (2 μg/L)	/	/	https://doi.org/10.1016/j.chemosphere.2019.03.002
378	Imidacloprid (TG)	laboratory	Chordata	fish	Aplocheilus lineatus	Indian striped panchax	aquatic exposure	adults	96 hours	none	morphological alterations in blood cells, reduced red blood cell count and increased white blood cell count (10 mg/L)	/	/	Vijayan AS (2017): Effect of Imidacloprid on the haematology of Aplocheilus lineatus. Journal of Applied Zoological Researches 28, 243-248.
379	Imidacloprid (TG)	laboratory	Arthropoda	non-pest insect	Folsomia candida	Springtail	soil treatment	juveniles	28 and 35 days	none	NOEC at ≥3.3 mg/kg (F1) and 1.1 mg/kg (F2)	0.44 mg/kg soil (F0 generation), 0.39 mg/kg (F1), 0.21 mg/kg (F2)	/	https://doi.org/10.1007/s10646-017-1765-8
380	Imidacloprid (TG)	laboratory	Arthropoda	non-pest insect	Drosophila melanogaster	Fruit fly	media treatment	adults	2 hours	until death	dose-dependent decrease in life expectancy (>0.5 ppm)	/	/	https://doi.org/10.5053/ekoloji.2015.04
381	Imidacloprid (TG)	laboratory	Mollusca	mollusc	Lymnaea stagnalis	Freshwater snail	aquatic exposure	adults	10 days	none	increased AChE activity and metabolic change (>1 μg/L)	/	/	https://doi.org/10.1021/acs.est.5b03282
382	Imidacloprid (TG)	laboratory	Arthropoda	crop pest	Diaphorina citri	Asian citrus psyllid	leaf dip bioassay	adults	24 hours	none	/	0.13 mg/L (orange/yellow colour morph), 0.29 mg/L (gray/brown) 0.38 mg/L (blue/green)	/	https://doi.org/10.1016/j.pestbp.2019.11.015
383	Imidacloprid (TG)	laboratory	Arthropoda	non-pest insect	Lasius niger	Native black garden ant	oral ingestion	adults	6 weeks	none	reduced number of active ants and food discovery (1.5 μg/mL)	/	/	https://doi.org/10.1007/s10646-016-1638-6
384	Imidacloprid (TG)	laboratory	Arthropoda	non-pest insect	Lasius flavus	Yellow meadow ant	oral ingestion	adults	6 weeks	none	increased aggressiveness (usually subordinate species) by 3.7x (1.5 μg/mL)	/	/	https://doi.org/10.1007/s10646-016-1638-6
385	Imidacloprid (TG)	laboratory	Arthropoda	non-pest insect	Drosophila melanogaster	Fruit fly	oral ingestion	adults	10 days	none	reduced lifespan (10 µg/L), locomotion (10 and 50 µg/L), mean rhythmicity (50 μg/L) and viability of eggs (10 or 100 µg/L)	/	/	https://doi.org/10.1038/s41598-021-81548-2
386	Imidacloprid (TG)	laboratory	Arthropoda	parasitoid	Nasonia vitripennis	Wasp	topical application	adults	single dose	72 hours	reduced response to male hormone and courting behaviour (0.4 ng/insect)	8 ng/insect	/	https://doi.org/10.1038/srep42756
387	Imidacloprid (TG)	laboratory	Arthropoda	crop pest	Acyrthosiphon pisum	Pea aphid	oral ingestion	juveniles (first instar)	24 and 48 hours	none	/	0.913 µg/ml (24 hr), 0.038 µg/ml (48 hr)	/	https://doi.org/10.1371/journal.pone.0096669
388	Imidacloprid (TG)	laboratory	Arthropoda	crustacean	Gammarus pulex	Freshwater shrimp	aquatic exposure	adults	14 days	none	dose-dependent increase in immobility and mortality (130 μg/L)	/	specimens from polluted sites more sensitive	https://doi.org/10.1021/acs.est.0c07839
389	Imidacloprid (TG)	laboratory	Chordata	mammal	Oryctolagus cuniculus domesticus	Rabbit	oral ingestion	male adults	4 months (3x a week)	none	genotoxic effect with increased micronuclei and binucleated cells with micronuclei (40 mg/kg b. wt./day)	/	/	https://doi.org/10.1016/j.chemosphere.2016.01.040
390	Imidacloprid (TG)	laboratory	Arthropoda	crop pest	Blissus occiduus	Western cinch bug	aquatic exposure	adults and juveniles	4 hours	none	/	25.07 µg/ml (adult), 2.55 µg/ml (nymph)	/	https://doi.org/10.1603/ec10268
391	Imidacloprid (TG)	laboratory	Arthropoda	pest insect	Periplaneta americana	American cockroach	in vitro	adults	4-6 hours	none	loss of strength, trembling, spontaneous neuron firing followed by decreased activity (1 µM)	1 µg/insect	/	Sone S, Nagata K, Tsuboi S, Shono T (1994): Toxic Symptoms and Neural Effect of a New Class of Insecticide, Imidacloprid, on the American Cockroach, Periplaneta ameyicana. Journal of Pesticide Science 19, 69-72.
392	Imidacloprid (TG)	laboratory	Arthropoda	non-pest insect	Folsomia candida	Springtail	aquatic exposure	adults	48 hours	none	immobilisation (5.0 mg/L) and paralysis (7.5 mg/L), dose-dependent increase in GST up to 7.5 mg/L then decrease at 7.5 mg/L	/	/	https://doi.org/10.1007/s11356-016-6686-1
393	Imidacloprid (TG)	laboratory	Arthropoda	crop pest	Myzus persicae	Green peach aphid	leaf dip bioassay	adults and juveniles	72 hours	none	/	0.089 mg/L	/	https://doi.org/10.1038/s41598-018-35076-1
394	Imidacloprid (TG)	laboratory	Annelida	annelid	Eisenia fetida	Earthworm	soil treatment	adults	28 days	none	EC50 for reproduction 3.12 mg/kg soil	5.58 mg/kg	/	https://doi.org/10.1021/acs.est.0c05125
395	Imidacloprid (TG)	laboratory	Annelida	annelid	Lumbricus rubellus	Earthworm	soil treatment	adults	28 days	none	EC50 for reproduction 3.59 mg/kg soil	/	/	https://doi.org/10.1021/acs.est.0c05125
396	Imidacloprid (TG)	laboratory	Annelida	annelid	Aporrectodea caliginosa	Earthworm	soil treatment	adults	28 days	none	EC50 for reproduction 1.13 mg/kg soil	/	/	https://doi.org/10.1021/acs.est.0c05125
397	Imidacloprid (TG)	laboratory	Annelida	annelid	Dendrobaena octaedra	Earthworm	soil treatment	adults	28 days	none	EC50 for reproduction 0.33 mg/kg soil	1.93 mg/kg	/	https://doi.org/10.1021/acs.est.0c05125
398	Imidacloprid (TG)	laboratory	Annelida	annelid	Amynthas gracilis	Earthworm	soil treatment	adults	28 days	none	EC50 for reproduction 0.113 mg/kg soil	0.79 mg/kg	/	https://doi.org/10.1021/acs.est.0c05125
399	Imidacloprid (TG)	laboratory	Arthropoda	crop pest	Aphis gossypii	Cotton aphid	leaf dip bioassay	adults	48 hours	none	/	0.32 µg /mL	/	https://doi.org/10.1002/ps.2207
400	Imidacloprid (TG)	laboratory	Arthropoda	benthic macroinvertebrate	Protonemura sp.	Stonefly	aquatic exposure	juveniles (larvae)	21 days	none	NOEC for emerging larvae 2.90 µg/L, NOEC for growth at 30.3 µg/L, decrease in growth (81 µg/L)	/	/	https://doi.org/10.1002/etc.5070
401	Imidacloprid (TG)	laboratory	Arthropoda	parasitoid	Spalangia endius	Wasp	residual contact assay	female adults	48 hours	none	/	17.92 ng/cm2	/	https://doi.org/10.1093/jee/tov104
402	Imidacloprid (TG)	laboratory	Arthropoda	pest insect	Musca domestica	House fly	oral ingestion	female adults	48 hours	none	/	31.42 µg/g sugar	/	https://doi.org/10.1093/jee/tov104
403	Imidacloprid (TG)	laboratory	Arthropoda	parasitoid	Urolepis rufipe	Wasp	residual contact assay	female adults	48 hours	none	/	10.4 ng/cm2	/	https://doi.org/10.1093/ee/nvw135
404	Imidacloprid (TG)	laboratory	Arthropoda	parasitoid	Spalangia endius	Wasp	residual contact assay	female adults	5 minutes	until death	decreased grooming, mouth grooming, longevity (0.01792 µg/cm2)	/	/	https://doi.org/10.1093/ee/nvaa040
405	Imidacloprid (TG)	laboratory	Chordata	mammal	Mus musculus	Mouse	pump implant	adults	5 weeks	6 weeks (offspring)	decreased offspring, reduced triglycerides in serum, increased motor activity and reduced immobility, increased social dominance but reduced aggression (0.5 mg.kg b.wt./day)	/	/	https://doi.org/10.1038/s41598-018-35129-5
406	Imidacloprid (TG)	laboratory	Arthropoda	crustacean	Penaeus monodon	Black tiger shrimp	aquatic exposure/feeding bioassay	adults	4 and 21 days	none	dose-dependent reduction in food consumption (>5 μg/L at 4 days)	/	/	https://doi.org/10.1016/j.ecoenv.2020.110682
407	Imidacloprid (TG)	laboratory	Arthropoda	benthic macroinvertebrate	Isonychia bicolor	Mayfly	aquatic exposure	juveniles (larvae)	96 hours	none	EC50 for immobilisation 5.88 μg/L	18.7 μg/L	/	https://doi.org/10.1016/j.aquatox.2016.07.011
408	Imidacloprid (TG)	laboratory	Annelida	annelid	Eisenia fetida	Earthworm	filter paper contact/soil treatment	adults	48 hours/7 and 14 days	none	/	5.84 mg/L (24 hr), 1.50 mg/L (48 hr), 3.15 mg/kg soil (7 days), 2.82 mg/kg (14 days)	/	https://doi.org/10.1007/s11356-017-8627-z
409	Imidacloprid (TG)	laboratory	Arthropoda	crop pest	Sitobion avenae	Cereal aphid	leaf dip bioassay	adults	24 hours	none	decreased longevity, increased development time (20 μg/ml)	/	/	https://doi.org/10.1002/ps.6480
410	Imidacloprid (TG)	laboratory	Chordata	reptile	Podarcis sicula	Italian wall lizard	oral ingestion	male adults	single dose	7 days	increased multinucleated and apoptotic cells (50 mg/kg b.wt), decrased testosterone and 17β-oestradiol, degeneration of germinal epithelium (100 mg/kg b.wt)	503.76 mg/kg b. wt. (24 hr)	/	https://doi.org/10.1007/s10646-014-1361-0
411	Imidacloprid (TG)	laboratory	Arthropoda	parasite	Triatoma infestans	Kissing bug	topical application	juveniles (first instar)	single dose	24 hours	/	5.2 ng/insect	/	https://doi.org/10.1590/S0074-02762012000500015
412	Imidacloprid (TG)	laboratory	Arthropoda	benthic macroinvertebrate	Chironomus dilutus	Midge	aquatic exposure	juveniles (second instar)	40 days	none	EC50 for emerggence at 0.39 μg/L	1.52 μg/L (14 days)	/	https://doi.org/10.1002/etc.3536
413	Imidacloprid (TG)	laboratory	Chordata	fish	Danio rerio	Zebrafish	aquatic exposure	adults	96 hours	none	/	276.84 mg/L	/	https://doi.org/10.1007/s11356-020-07653-3
414	Imidacloprid (TG)	field	Arthropoda	community	Various	Benthic invertebrate community	mesocosm	all life stages	36 days (2x pulse)	none	reduced zooplankton density, reduction in middle-sized invertebrates (3.5 μg/L)	/	insecticide neutralized positive impact of nutrient additions on species richness, mitigated negative impact of sediment on zooplankton	https://doi.org/10.1016/j.scitotenv.2019.06.301
415	Imidacloprid (TG)	laboratory	Arthropoda	non-pest insect	Drosophila melanogaster	Fruit fly	media treatment	adults and juveniles	18 hours	8 days	decreased fecundity in females (3.91 nM)	1304 μM (male adults), 157 μM (larvae)	female LC50 above 3100 μM	https://doi.org/10.1021/es405331c
416	Imidacloprid (TG)	field	Arthropoda	community	Various	Macroinvertebrate community	microcosm	all life stages	10 weeks (3x pulse)	none	dose-dependent decrease in Chironomid diversity, increased number of Radix (17.3 μg/L)	/	/	https://doi.org/10.1007/s00244-013-9940-2
417	Imidacloprid (TG)	laboratory	Arthropoda	parasitoid	Nasonia vitripennis	Wasp	oral ingestion	female adults	48 hours	24 hours	dose-dependent disruption of sex allocation with less males produced (2 ppb)	/	/	https://doi.org/10.1111/een.12344
418	Imidacloprid (TG)	laboratory	Annelida	annelid	Eisenia fetida	Earthworm	filter paper contact/soil treatment	adults	48 hours/96 hours	none	altered metabolic response and amino acid composition (0.125 mg/kg soil), altered amino acid composition (0.42 ng/cm2)	/	/	https://doi.org/10.1007/s11356-019-05302-y
419	Imidacloprid (TG)	laboratory	Annelida	annelid	Eisenia andrei	Soil worm	soil treatment	adults	28 days	28 days	EC50 for reproduction 0.39 mg/kg soil	0.77 mg/kg soil	/	https://doi.org/10.1007/s10646-017-1790-7
420	Imidacloprid (TG)	laboratory	Annelida	annelid	Enchytraeus crypticus	White worm	soil treatment	adults and juveniles	3 weeks	none	NOEC at 1 mg/kg soil, EC50 for reproduction 2 mg/kg soil	>30 mg/kg soil	/	https://doi.org/10.1007/s10646-017-1790-7
421	Imidacloprid (TG)	laboratory	Arthropoda	non-pest insect	Folsomia candida	Springtail	soil treatment	adults	4 weeks	none	NOEC at 0.1–0.25 mg/kg soil, EC50 for reproduction 0.097 mg/kg soil	0.20 mg/kg soil	/	https://doi.org/10.1007/s10646-017-1790-7
422	Imidacloprid (TG)	laboratory	Arthropoda	non-pest insect	Oppia nitens	Soil mite	soil treatment	adults	5 weeks	none	EC50 for reproduction 119 mg/kg soil	360 mg/kg soil	/	https://doi.org/10.1007/s10646-017-1790-7
423	Imidacloprid (TG)	laboratory	Arthropoda	crustacean	Porcellio scaber	Woodlouse	soil treatment	adults	4 weeks	none	EC50 for food consumption 6.7 mg/kg soil	7.6 mg/kg soil	/	https://doi.org/10.1007/s10646-017-1790-7
424	Imidacloprid (TG)	laboratory	Annelida	annelid	Aporrectodea caliginosa	Earthworm	soil treatment	adults	14 days	6 weeks	dose-dependent decrease in burrow length (>0.66 mg/kg soil)	/	/	https://doi.org/10.1016/j.chemosphere.2011.05.011
425	Imidacloprid (TG)	laboratory	Annelida	annelid	Lumbricus terrestris	Earthworm	soil treatment	adults	14 days	6 weeks	dose-dependent decrease in burrow length (>2 mg/kg soil at 24 hr)	/	/	https://doi.org/10.1016/j.chemosphere.2011.05.011
426	Imidacloprid (TG)	laboratory	Annelida	annelid	Aporrectodea caliginosa	Earthworm	soil treatment	adults	7 days	none	decrease in body mass and cast production (>0.66 mg/kg soil)	/	/	https://doi.org/10.1007/s10646-010-0542-8
427	Imidacloprid (TG)	laboratory	Annelida	annelid	Lumbricus terrestris	Earthworm	soil treatment	adults	7 days	none	decrease in body mass and cast production (>0.66 mg/kg soil)	/	/	https://doi.org/10.1007/s10646-010-0542-8
428	Imidacloprid (TG)	laboratory	Arthropoda	crustacean	Porcellio scaber	Woodlouse	oral ingestion	adults and juveniles	2 weeks	none	NOEC at 0.30 μg/g b.wt./day for juveniles and >0.32 μg/g b.wt./day for adults	/	/	https://doi.org/10.1016/j.chemosphere.2007.11.042
429	Imidacloprid (TG)	laboratory	Chordata	mammal	Rattus norvegicus domestica	Rat	dosed by gavage	adults	30 days	none	increased oxidative stress and inflammation through altered antioxidant enzyme activity and increased pro-inflammatory cytokine production in liver and central nervous system (1 mg/kg bw/day)	/	/	https://doi.org/10.1016/j.pestbp.2012.06.011
430	Imidacloprid (TG)	laboratory	Mollusca	mollusc	Saccostrea glomerata	Sydney rock oyster	aquatic exposure	adults	96 hours	none	increased oxidative stress, altered hemolymph proteins (<100 μg/L)	/	/	https://doi.org/10.1016/j.scitotenv.2020.140538
431	Imidacloprid (TG)	laboratory	Chordata	fish	Danio rerio	Zebrafish	aquatic exposure	juveniles (larvae)	24 hours	none	decreased startle response (>25 μM	/	/	https://doi.org/10.1016/j.scitotenv.2019.03.469
432	Imidacloprid (TG)	laboratory	Arthropoda	crop pest	Myzus persicae	Green peach aphid	topical application	adults	single dose	72 hours	EC50 for immobilisation 0.090 ng/aphid	/	/	https://doi.org/10.1002/ps.1648
433	Imidacloprid (TG)	laboratory	Arthropoda	non-pest insect	Drosophila melanogaster	Fruit fly	media treatment	juveniles (larvae)	18 hours and 8 days	until emergence	/	larvae: 7.59×10−5 Μ (18 hr) and 2.67×10−5 Μ (8 day), adult: 1.43×10−4 Μ (18 hr)and 6.09×10−5 Μ (8 day)	/	https://doi.org/10.1111/j.1439-0418.2008.01269.x
434	Imidacloprid (TG)	laboratory	Annelida	annelid	Eisenia fetida	Earthworm	soil treatment	adults	7 days and 14 days	none	EC50 for avoidance behaviour at 1.32 mg/kg soil, decreased reproduction (0.36 mg/kg)	4 mg/kg soil (7 day), 3.6 mg/kg soil (14 day)	/	https://doi.org/10.1016/j.ecoenv.2018.06.064
435	Imidacloprid (TG)	laboratory	Chordata	fish	Danio rerio	Zebrafish	aquatic exposure	adults	28 days	none	dose-dependent DNA damage, (>0.3 mg/L) increased reactive oxygen species after 14 days (1.25 mg/L)	/	/	https://doi.org/10.1021/jf504895h
436	Imidacloprid (TG)	laboratory	Arthropoda	pest insect	Myzus persicae	Green peach aphid	topical application	adults	single dose	24 hours	/	7.8 ng/insect	/	https://doi.org/10.1093/jee/101.4.1432
437	Imidacloprid (TG)	laboratory	Arthropoda	crop pest	Euschistus heros	Brown stink bug	media treatment	adults	48 hours	10 days	increased mating behaviour, higher locomotion with lower respiration rate and higher fecundity in males (0.042 μg/cm2)	/	/	https://doi.org/10.1371/journal.pone.0156616
438	Imidacloprid (TG)	laboratory	Arthropoda	crustacean	Marsupenaeus japonicus	Kuruma prawn	aquatic exposure	juveniles	96 hours	none	EC50 for immobility 50 μg/L	71 μg/L	/	https://doi.org/10.1016/j.envpol.2019.05.067
439	Imidacloprid (TG)	laboratory	Arthropoda	crustacean	Crangon uritai	Sand shrimp	aquatic exposure	adults	96 hours	none	EC50 for immobility 570 μg/L	2200 μg/L	/	https://doi.org/10.1016/j.envpol.2019.05.067
440	Imidacloprid (TG)	laboratory	Arthropoda	crustacean	Americamysis bahia	Opossum shrimp	aquatic exposure	adults	96 hours	none	EC50 for immobility 92 μg/L	160 μg/L	/	https://doi.org/10.1016/j.envpol.2019.05.067
441	Imidacloprid (TG)	laboratory	Arthropoda	benthic macroinvertebrate	Cloeon dipterum	Mayfly	aquatic exposure	adults	96 hours	none	EC50 for immobility 109 µg/L	311 µg/L	metabolites also toxic	https://doi.org/10.1016/j.aquatox.2021.105837
442	Imidacloprid (TG)	laboratory	Arthropoda	crustacean	Gammarus pulex	Freshwater shrimp	aquatic exposure	adults	96 hours	none	EC50 for immobility 170 µg/L	>1000 µg/L	metabolites also toxic	https://doi.org/10.1016/j.aquatox.2021.105837
443	Imidacloprid (TG)	laboratory	Arthropoda	benthic macroinvertebrate	Deleatidium sp.	Mayfly	aquatic exposure	juveniles (larvae)	9 days	2 weeks	impairment and immbolity at 3 days (0.97 µg/L) and 9 days (2.67 µg/L)	/	starvation increased speed of impairment and immobility	https://doi.org/10.3390/w11102142
444	Imidacloprid (TG)	laboratory	Arthropoda	zooplankton	Daphnia magna	Water flea	aquatic exposure	juveniles	3 weeks	none	/	37.24-28.38 mg/L (depending on food quality)	/	https://doi.org/10.1002/etc.2472
445	Imidacloprid (TG)	laboratory	Chordata	fish	Australoheros facetus	Chameleon cichlid	aquatic exposure	juveniles	48 hours	none	reduced H2O2 concentration in liver (1 µg/L), reduced SOD activity in brain and gills (1 µg/L), reduced carbonyl groups concentration in gills (100 µg/L)	/	/	https://doi.org/10.1016/j.ecolind.2018.05.019
446	Imidacloprid (TG)	laboratory	Chordata	fish	Australoheros facetus	Chameleon cichlid	aquatic exposure	juveniles	48 hours	none	dose-dependent increase in oxidative and DNA damage (100 µg/L)	/	/	https://doi.org/10.1007/s00128-018-2338-0
447	Imidacloprid (TG)	laboratory	Arthropoda	non-pest insect	Drosophila melanogaster	Fruit fly	aquatic exposure	adults	7 days	until offspring 3 days old	increased oxidative stress, hyperactivty, aggressiveness, anxiety, repetitive movement, decreased social interaction and dopamine levels (>0.0511 ppb)	/	/	https://doi.org/10.1016/j.neuro.2021.05.006
448	Imidacloprid (TG)	laboratory	Chordata	mammal	Rattus norvegicus domestica	Rat	dosed by gavage	female adults	single dose	6 days	mild toxicity symptoms, increased GOT, GPT, bilirubin, blood urea nitrogen (20 mg/kg b. wt.)	/	/	https://doi.org/10.1016/j.fct.2014.03.019
449	Imidacloprid (TG)	laboratory	Chordata	mammal	Rattus norvegicus domestica	Rat	dosed by gavage	adults and juveniles	12 weeks	none	decreased learning activity in infants (>2 mg/kg bw./day) and adults (8 mg/kg b.wt./day), altered M1 expression in adults.	/	/	https://doi.org/10.1016/j.fct.2014.03.019
450	Imidacloprid (TG)	laboratory	Chordata	mammal	Rattus norvegicus domestica	Rat	dosed by gavage	male adults	4 weeks	none	increased ROS and lipid peroxidation in plasma (0.06 mg/kg bw/day), dose-dependent brain cell DNA damage (0.8 mg/kg bw/day), increased brain glutathione-peroxidase and erythrocyte superoxide dismutase activity (2.5 mg/kg/bw/day)	/	/	https://doi.org/10.1016/j.cbi.2020.109287
451	Imidacloprid (TG)	laboratory	Arthropoda	pest insect	Musca domestica	House fly	oral ingestion	adults	72 hours	none	/	73.91 μg/ml	/	https://doi.org/10.1371/journal.pone.0125850
452	Imidacloprid (TG)	laboratory	Arthropoda	non-pest insect	Cryptolaemus montrouzieri	Ladybird beetle	topical application	adults	24 hours	none	reduced oviposition period, fertility, fecundity, female longevity (23.91 ng/insect)	23.91 ng/insect (female), 17.25 ng/insect (male)	/	Khani A, Ahmadi F, Ghadamyari M (2012): Side effects of imidacloprid and abamectin on the mealybug destroyer, Cryptolaemus montrouzieri. Trakia Journal of Sciences 10, 30-35.
453	Imidacloprid (TG)	laboratory	Chordata	mammal	Rattus norvegicus domestica	Rat	in vitro	juveniles (neonate cerebella cells)	2 weeks	none	disturbance in Purkinje cells, differential expression of 67 genes including neurodevelopmental genes (1 μM)	/	/	https://doi.org/10.3390/ijerph13100987
454	Imidacloprid (TG)	laboratory	Chordata	fish	Sparus aurata	Gilt-head seabream	in vitro	adults (liver)	single dose	none	IC50 for G6PD enzyme inhibition at 0.021 mM	/	/	Kirici M, Beydemir S, Bülbül M (2016): In vitro toxicity effects of some insecticides on gilthead sea bream (Sparus aurata) liver glucose 6-phosphate dehydrogenase. Journal of Applied Biological Sciences 10, 46-50.
455	Imidacloprid (TG)	laboratory	Arthropoda	crustacean	Gammarus lawrencianus	Shrimp	aquatic exposure	adults	6 days	none	EC50 for immobility at 4-40 µg/L	/	/	https://doi.org/10.1007/s00128-021-03157-z
456	Imidacloprid (TG)	laboratory	Arthropoda	crop pest	Scapteriscus vicinus	Tawny mole cricket	thorax injection	adults and juveniles	single dose	7 days	immediate immobility, neuroexcitation (2.5 μg/μl)	/	/	https://doi.org/10.1016/j.pestbp.2011.01.012
457	Imidacloprid (TG)	laboratory	Arthropoda	parasitoid	Spalangia endius	Wasp	media treatment	adults	48 hours	24 hours	delayed courting and copulation (0.01792 μg/cm)	/	/	https://doi.org/10.1093/jee/toz156
458	Imidacloprid (TG)	laboratory	Chordata	mammal	Rattus norvegicus domestica	Rat	dosed by gavage	adults	21 days	none	decline in kidney antiodixant status and altered kidney biochemical variables, increased urea and blood urea nitrogen (64 mg/kg/b.w)	/	/	https://doi.org/10.1080/13813455.2017.1371195
459	Imidacloprid (TG)	laboratory	Arthropoda	crustacean	Gammarus fossarum	Freshwater shrimp	aquatic exposure	male adults	72 hours	none	increased respiration and ighnhibition of biochemical parameters (0.1 μg/L), increased (0.01 μg/L) and then decreased locomotion (1 μg/L)	/	U-shaped toxicity, higher global toxicity at 0.1 μg/L than 0.01 and 1.0 μg/L	https://doi.org/10.1016/j.aquatox.2019.105357
460	Imidacloprid (TG)	laboratory	Arthropoda	crop pest	Halyomorpha halys	Brown marmorated stink bug	residual contact assay	adults	4.5 hours	7 days	increased horizontal movement and angular velocity, temporary decrease in vertical movement (560 g/ha)	/	/	https://doi.org/10.1603/EC12265
461	Imidacloprid (TG)	laboratory	Annelida	annelid	Tubifex tubifex	Sludge worm	aquatic exposure	adults	24 and 48 hours	none	gut cell (>0.2858 mg/L at 24 hr), nerve cell (1.1432 mg/L at 24 hr), and epidermal cell degeneration (>0.3326 mg/L at 48 hr)	1.429 mg/L (24 hr) and 1.663 mg/L (48 hr)	/	https://doi.org/10.1007/s10653-020-00585-4
462	Imidacloprid (TG)	laboratory	Arthropoda	zooplankton	Daphnia magna	Water flea	aquatic exposure	adults	96 hours	none	/	8.47 μg/mL	low acute toxicity but recovery time of 45 days	https://doi.org/10.1021/acs.est.0c05664
463	Imidacloprid (TG)	laboratory	Arthropoda	crop pest	Tribolium castaneum	Red flour beetle	residual contact assay	juveniles (larvae)	24 hours	none	upregulation of cytochrome P450 genes CYP4BR3 and CYP345A1 (16 μg/mL)	/	/	https://doi.org/10.3390/ijms16012078
464	Imidacloprid (TG)	laboratory	Arthropoda	crop pest	Apolygus lucorum	Mirid bug	leaf dip bioassay	adults	24 hours	none	/	585.53 mg/L	/	https://doi.org/10.1093/jee/tow082
465	Imidacloprid (TG)	laboratory	Arthropoda	zooplankton	Daphnia magna	Water flea	aquatic exposure/feeding bioassay	adults and juveniles	24 and 48 hours	none	EC50 for feeding inhibition 3.7 mg/L	97 mg/L	/	https://doi.org/10.1002/etc.198
466	Imidacloprid (TG)	laboratory	Arthropoda	crop pest	Sitobion avenae	English grain aphid	residual contact assay	adults	3 hours	none	/	151.09 ng/cm2	/	https://doi.org/10.1017/S0007485316000286
467	Imidacloprid (TG)	laboratory	Arthropoda	crop pest	Rhopalosiphum padi	Bird cherry-oat aphid	residual contact assay	adults	3 hours	none	decreased progeny number (4.09 ng/cm2)	22.74 ng/cm2	6.64-fold more toxic to R. padi than S. avenae	https://doi.org/10.1017/S0007485316000286
468	Imidacloprid (TG)	laboratory	Chordata	fish	Danio rerio	Zebrafish	aquatic exposure	adults	21 days	none	gut microbial dysboisis and oxidative stress, increased intestinal LPS levels and inflammatory factors, increased SOD and CST levels (1000 μg/L)	/	/	https://doi.org/10.1016/j.cbpc.2020.108972
469	Imidacloprid (TG)	laboratory	Arthropoda	crop pest	Aphis gossypii	Cotton aphid	leaf dip bioassay	adults	48 hours	none	altered metabolic response with oxidative stress and high energy consumption (0.622 mg/L)	3.958 mg/L	/	https://doi.org/10.1016/j.ecoenv.2021.111969
470	Imidacloprid (TG)	laboratory	Arthropoda	benthic macroinvertebrate	Deleatidium spp	Mayfly	aquatic exposure	juveniles	28 days	none	EC50 for immobilisation after 7 days 1.21 µg/L,	0.46 µg/L (18 days), 0.38 µg/L (21 days), 0.19 µg/L (28 days)	/	https://doi.org/10.1002/etc.4556
471	Imidacloprid (TG)	laboratory	Arthropoda	benthic macroinvertebrate	Chironomus dilutus	Midge	aquatic exposure	juveniles (larvae)	28 days	none	EC50 for lack of emergence 0.50 µg/L	/	/	https://doi.org/10.1016/j.ecoenv.2018.03.003
472	Imidacloprid (TG)	laboratory	Arthropoda	benthic macroinvertebrate	Chironomus dilutus	Midge	aquatic exposure	juveniles (larvae)	96 hours	none	/	7.0 µg/L	/	https://doi.org/10.1002/etc.4639
473	Imidacloprid (TG)	laboratory	Chordata	fish	Rhamdia quelen	South American catfish	aquatic exposure	juveniles	96 hours	none	increased GST in muscle, increased SOD in liver, increased CAT in gills, increased ROS content (0.11 µg/L)	/	/	https://doi.org/10.1007/s10646-020-02300-6
474	Imidacloprid (TG)	laboratory	Arthropoda	crustacean	Procambarus clarkii	Red swamp crayfish	ex vivo	adults	single dose	2 hours	increased oxidative and genetic damage (13.1 μg/L)	/	/	https://doi.org/10.1016/j.jhazmat.2020.123300
475	Imidacloprid (TG)	laboratory	Arthropoda	non-pest insect	Drosophila melanogaster	Fruit fly	oral ingestion	juveniles (third instar)	2 hours	10 days	flux of Ca2+ into neurons and increase in ROS, altered mitochondrial function, energy levels, and lipid environment (4 ppm)	/	/	https://doi.org/10.1073/pnas.2011828117
476	Imidacloprid (TG)	laboratory	Arthropoda	pest insect	Musca domestica	House fly	residual contact assay	female adults	15 minutes	24 hours	/	9.79 mg/m2	/	https://doi.org/10.1111/j.1948-7134.2010.00070.x
477	Imidacloprid (TG)	laboratory	Arthropoda	crustacean	Nitocra spinipes	Brackish copepod	aquatic exposure	adults and juveniles	96 hours and 7 days	none	EC50 for immobilisation 200 µg L (24 hr), 590 µg/L (48 hr), 160 µg/L (72 hr), 25 µg/L (96 hr)	>132,000 µg/L (72 hr), 25,000 µg/L (96 hr)	/	https://doi.org/10.1002/etc.4986
478	Imidacloprid (TG)	laboratory	Chordata	mammal	Rattus norvegicus domestica	Rat	oral ingestion	male adults and juveniles	65 days	none	imbalance of sexual hormones and sperm abnormalities, upregulation of DNA damage tolerance gene (1 mL/kg bw/day)	/	/	https://doi.org/10.1016/j.envpol.2016.08.082
479	Imidacloprid (TG)	laboratory	Annelida	annelid	Pheretima Posthuma	Earthworm	soil treatment	adults	48 hours	none	/	0.11 ppm	/	Muhammad F, Khan MF (2010): Toxicity of imidacloprid (Nicotinoid) against earthworm, Pheretima posthuma with reference to its effects on protein. Journal of Basic & Applied Sciences 6, 55-62.
480	Imidacloprid (TG)	laboratory	Arthropoda	crop pest	Myzus persicae	Green peach aphid	leaf dip bioassay	adults	24 hours	none	EC50 for depression of honeydew excretion 0.016 mg/L	0.74 mg/L	/	https://doi.org/10.1002/ps.2780440207
481	Imidacloprid (TG)	laboratory	Arthropoda	non-pest insect	Chironomidae spp.	Midge	aquatic exposure	adults	24 hours	none	inhibited motility and grazing behaviour (5 μg/L)	/	/	https://doi.org/10.1016/j.scitotenv.2020.138673
482	Imidacloprid (TG)	laboratory	Chordata	mammal	Rattus norvegicus domestica	Rat	oral ingestion	adults	3 weeks	none	decreased body weight and plasma protein level, decreased glutathione (GSH), increased lipid peroxidation LPO (112.5 mg/kg bw/day)	/	/	https://doi.org/10.1584/jpestics.D14-065
483	Imidacloprid (TG)	laboratory	Arthropoda	non-pest insect	Folsomia candida	Springtail	soil treatment	adults	33 days	none	EC50 for reproduction 0.14-2.07 mg/kg soil	0.31-1.63 mg/kg soil (depending on soil type)	/	https://doi.org/10.1007/s10646-018-1965-x
484	Imidacloprid (TG)	laboratory	Chordata	fish	Cyprinus carpio	Common carp	aquatic exposure	adults	96 hours	none	induction of apoptosis in brain, histopathological lesions, inflammation, and oxidative stress in the gills, liver, and brain (140 mg/L)	/	/	https://doi.org/10.1016/j.toxrep.2017.12.019
485	Imidacloprid (TG)	laboratory	Chordata	fish	Danio rerio	Zebrafish	aquatic exposure	female adults	96 hours	none	increased brain derived neurotrophic factor (bdnf) and neuronal activation gene c-fos mRNA and protein levels in brain tissue (45 μM)	/	/	https://doi.org/10.1016/j.chemosphere.2018.03.190
486	Imidacloprid (TG)	laboratory	Chordata	fish	Oreochromis mossambicus	Mozambique tilapia	aquatic exposure	adults	2 weeks	none	decreased cortisol, downregulation of glucocorticoid receptor (0.74 mg/L)	/	/	https://doi.org/10.1080/23312025.2018.1480338
487	Imidacloprid (TG)	laboratory	Arthropoda	zooplankton	Ceriodaphnia dubia	Water flea	aquatic exposure	juveniles	48 hours	none	/	72124.9 µg/L	/	https://doi.org/10.1002/etc.4088
488	Imidacloprid (TG)	laboratory	Arthropoda	benthic macroinvertebrate	Chironomus dilutus	Midge	aquatic exposure	juveniles (third instar)	96 hours	none	EC50 for immobilisation 2.5 µg/L	11.8 µg/L	/	https://doi.org/10.1002/etc.4088
489	Imidacloprid (TG)	laboratory	Arthropoda	zooplankton	Daphnia magna	Water flea	aquatic exposure	juveniles	48 hours	none	/	>102000 µg/L	/	https://doi.org/10.1002/etc.4088
490	Imidacloprid (TG)	laboratory	Arthropoda	benthic macroinvertebrate	Hexagenia spp.	Mayfly	aquatic exposure	adults	96 hours	none	/	9320.5 µg/L	/	https://doi.org/10.1002/etc.4088
491	Imidacloprid (TG)	laboratory	Arthropoda	crustacean	Hyalella azteca	Freshwater shrimp	aquatic exposure	adults	96 hours	none	EC50 for immobilisation 176.9 µg/L	363.2 µg/L	/	https://doi.org/10.1002/etc.4088
492	Imidacloprid (TG)	laboratory	Annelida	annelid	Lumbriculus variegatus	Blackworm	aquatic exposure	adults	96 hours	none	EC50 for immobilisation 32.4 µg/L	45.4 µg/L	/	https://doi.org/10.1002/etc.4088
493	Imidacloprid (TG)	laboratory	Arthropoda	benthic macroinvertebrate	Neocloeon triangulifer	Mayfly	aquatic exposure	juveniles	96 hours	none	EC50 for immobilsation 3.1 µg/L	5.2 µg/L	/	https://doi.org/10.1002/etc.4088
494	Imidacloprid (TG)	laboratory	Arthropoda	benthic macroinvertebrate	Caenis sp.	Mayfly	aquatic exposure	juveniles	96 hours	none	EC50 for immobilisation <21.8 µg/L	/	/	https://doi.org/10.1002/etc.4088
495	Imidacloprid (TG)	laboratory	Arthropoda	benthic macroinvertebrate	Cloeon sp.	Small minnow mayfly	aquatic exposure	juveniles	96 hours	none	EC50 for immobilsatiion 23.1 µg/L	1152.0 µg/L	/	https://doi.org/10.1002/etc.4088
496	Imidacloprid (TG)	laboratory	Arthropoda	benthic macroinvertebrate	Ephemerella sp.	Spiny crawler mayfly	aquatic exposure	juveniles	96 hours	none	EC50 for immobilisation 10.6 µg/L	68.2 µg/L	/	https://doi.org/10.1002/etc.4088
497	Imidacloprid (TG)	laboratory	Arthropoda	benthic macroinvertebrate	Isonychia bicolor	Brushlegged mayfly	aquatic exposure	juveniles	96 hours	none	EC50 for immobilisation 60.4 µg/L	715.2 µg/L	/	https://doi.org/10.1002/etc.4088
498	Imidacloprid (TG)	laboratory	Arthropoda	benthic macroinvertebrate	McCaffertium sp.	Flatheaded mayfly	aquatic exposure	juveniles	96 hours	none	EC50 for immobilsation 10.6 µg/L	1810.2 µg/L	/	https://doi.org/10.1002/etc.4088
499	Imidacloprid (TG)	laboratory	Arthropoda	benthic macroinvertebrate	Cheumatopsyche sp.	Netspinning caddisfly	aquatic exposure	juveniles	96 hours	none	EC50 for immobilisation 176.4 µg/L	324.5 µg/L	/	https://doi.org/10.1002/etc.4088
500	Imidacloprid (TG)	laboratory	Arthropoda	benthic macroinvertebrate	Micrasema sp.	Humpless casemaker caddisfly	aquatic exposure	juveniles	96 hours	none	EC50 for immobilisation <6.4 µg/L	14.6 µg/L	/	https://doi.org/10.1002/etc.4088
501	Imidacloprid (TG)	laboratory	Arthropoda	benthic macroinvertebrate	Stenelmis sp.	Riffle beetle	aquatic exposure	adults	96 hours	none	EC50 for immobilsation 99.2 µg/L	365.7 µg/L	/	https://doi.org/10.1002/etc.4088
502	Imidacloprid (TG)	laboratory	Arthropoda	benthic macroinvertebrate	Gyrinus sp.	Whirligig beetle	aquatic exposure	adults	96 hours	none	EC50 for immobilisation 57.5 µg/L	132.2 µg/L	/	https://doi.org/10.1002/etc.4088
503	Imidacloprid (TG)	laboratory	Arthropoda	crustacean	Caecidotea sp.	/	aquatic exposure	adults	96 hours	none	/	>156000 µg/L	/	https://doi.org/10.1002/etc.4088
504	Imidacloprid (TG)	laboratory	Arthropoda	benthic macroinvertebrate	Trichocorixa sp.	Water boatman	aquatic exposure	adults	96 hours	none	EC50 for immobilsation 63.1 µg/L	450.4 µg/L	/	https://doi.org/10.1002/etc.4088
505	Imidacloprid (TG)	laboratory	Arthropoda	benthic macroinvertebrate	Coenagrion sp.	Damselfly	aquatic exposure	juveniles	96 hours	none	EC50 for immobilisation <5437.5 µg/L	3462.7 µg/L	/	https://doi.org/10.1002/etc.4088
506	Imidacloprid (TG)	laboratory	Arthropoda	parasite	Aedes sp.	Mosquito	aquatic exposure	juveniles	96 hours	none	/	40.8 µg/L	/	https://doi.org/10.1002/etc.4088
507	Imidacloprid (TG)	laboratory	Arthropoda	pest insect	Locusta migratoria	Migratory locust	oral ingestion	adults	24 hours	none	decreased collision avoidance behaviours, decreased spontaneous firing and habitation response of neurons (100 ng/g)	/	/	https://doi.org/10.1073/pnas.1916432117
508	Imidacloprid (TG)	laboratory	Arthropoda	parasite	Aedes aegypti	Yellow fever mosquito	aquatic exposure/residual contact assay	adults and juveniles	72 hours/48 hours	none	/	8.4 ng/mL (larvae) and 6300 ng/cm2 (adult)	/	https://doi.org/10.1603/0022-2585(2006)043[0055:EONIFC]2.0.CO;2
509	Imidacloprid (TG)	laboratory	Arthropoda	zooplankton	Daphnia magna	Water flea	aquatic exposure	juveniles (neonates)	3 weeks	none	/	5.5 mg/L	/	https://doi.org/10.1016/j.ecoenv.2014.07.039
510	Imidacloprid (TG)	laboratory	Arthropoda	zooplankton	Daphnia magna	Water flea	aquatic exposure	juveniles (neonates)	3 weeks	none	decreased growth (6 mg/L), delayed egg deposition (8 mg/L)	5.5 mg/L	/	https://doi.org/10.1016/j.ecoenv.2010.07.010
511	Imidacloprid (TG)	laboratory	Arthropoda	zooplankton	Daphnia magna	Water flea	aquatic exposure	juveniles (embryo)	3 weeks	none	EC50 for immobilisation 16.5 mg/L, EC50 for embryo hatching 20 mg/L, increased CAT and AChE and decreased SOD (5.0 mg/L)	/	/	https://doi.org/10.1016/j.ecoenv.2017.10.042
512	Imidacloprid (TG)	laboratory	Arthropoda	crop pest	Aphis glycines	Soybean aphid	leaf dip bioassay	adults	24 hours/5 weeks	none	increased speed of development (0.1 mg/L), delayed development and reproduction (0.2 mg/L), reduction of fertility and longevity (0.2 mg/L)	3.75 mg/L	/	https://doi.org/10.1007/s10646-014-1396-2
513	Imidacloprid (TG)	laboratory	Chordata	mammal	Mus musculus	Mouse	dosed by gavage	adult males	4 weeks (5x a week)	4 weeks	increased relative weight and histological damage of liver, pancreas, and kidneys, increased AST activity, urea, and creatine levels (2.6 mg/kg b. wt.)	/	/	https://doi.org/10.21608/alexja.2018.26139
514	Imidacloprid (TG)	laboratory	Arthropoda	crop pest	Aedes aegypti	Yellow fever mosquito	aquatic exposure	juveniles (fourth instar)	72 hours	none	/	816.5 μg/L	exposure to xenobiotics (glyphosphate/benzo[a]pyrene) increased resistance to imidacloprid	https://doi.org/10.1016/j.aquatox.2009.03.005
515	Imidacloprid (TG)	laboratory	Arthropoda	community	Various	Zooplankton community	mesocosm	all life stages	single dose	8 weeks	NOEC for community 5 μg/L, NOEC for most sensitive species 1 μg/L	/	studies conducted under Mediterranean conditions, most sensitive species Cyclopoida and Keratella quadrata	https://doi.org/10.1016/j.aquatox.2018.09.004
516	Imidacloprid (TG)	laboratory	Arthropoda	community	Various	Macroinvertebrate community	mesocosm	all life stages	single dose	8 weeks	NOEC for community 1 μg/L, NOEC for most sensitive species 0.2 μg/L	/	studies conducted under Mediterranean conditions, most sensitive species Chironomini and Cloeon dipterum	https://doi.org/10.1016/j.aquatox.2018.09.004
517	Imidacloprid (TG)	laboratory	Annelida	annelid	Eisenia fetida	Earthworm	soil treatment	adults	2 weeks	none	EC50 for cocoon production 3.08 mg/kg soil	5.58 mg/kg soil	typical ecotoxicity test species but displays moderate or less sensitivity than other, more relevant, species	https://doi.org/10.1016/j.envpol.2020.115914
518	Imidacloprid (TG)	laboratory	Annelida	annelid	Lumbricus rubellus	Earthworm	soil treatment	adults	4 weeks	none	EC50 for cocoon production 3.59 mg/kg soil	>10 mg/kg soil	/	https://doi.org/10.1016/j.envpol.2020.115914
519	Imidacloprid (TG)	laboratory	Annelida	annelid	Aporrectodea caliginosa	Earthworm	soil treatment	adults	4 weeks	none	EC50 for cocoon production 1.13 mg/kg soil	>10 mg/kg soil	/	https://doi.org/10.1016/j.envpol.2020.115914
520	Imidacloprid (TG)	laboratory	Annelida	annelid	Dendrobaena octaedra	Earthworm	soil treatment	adults	4 weeks	none	EC50 for cocoon production 0.37 mg/kg soil	1.93 mg/kg soil	/	https://doi.org/10.1016/j.envpol.2020.115914
521	Imidacloprid (TG)	laboratory	Annelida	annelid	Amynthas gracilis	Earthworm	soil treatment	adults	4 weeks	none	EC50 for cocoon production 0.114 mg/kg soil	0.79 mg/kg soil	/	https://doi.org/10.1016/j.envpol.2020.115914
522	Imidacloprid (TG)	laboratory	Arthropoda	crustacean	Asellus aquaticus	Waterlouse	aquatic exposure	juveniles	96 hours and 4 weeks	none	EC50 for immobilisation 119 µg/L (96 hr), 11.9 µg/L (28 days)	316 µg/L (96 hr), 20.3 µg/L (28 days)	/	https://doi.org/10.1002/etc.2201
523	Imidacloprid (TG)	laboratory	Arthropoda	crustacean	Gammarus pulex	Freshwater shrimp	aquatic exposure	juveniles	96 hours and 4 weeks	none	EC50 for immobilisation 18.3µg/L (96 hr), 15.4 µg/L (28 days)	263 µg/L (96 hr), 33.8 µg/L (28 days)	/	https://doi.org/10.1002/etc.2201
524	Imidacloprid (TG)	laboratory	Arthropoda	benthic macroinvertebrate	Chaoborus obscuripes	Midge	aquatic exposure	juveniles (larvae)	96 hours and 4 weeks	none	EC50 for immobilisation 284 µg/L (96 hr), 11.8 µg/L (28 days)	294 µg/L (96 hr), 12.6 µg/L (28 days)	/	https://doi.org/10.1002/etc.2201
525	Imidacloprid (TG)	laboratory	Arthropoda	benthic macroinvertebrate	Sialis lutaria	Alderfly	aquatic exposure	juveniles (larvae)	96 hours and 4 weeks	none	EC50 for immobilisation 50.6 µg/L (96 hr), 3.46 µg/L (28 days)	> 10000 µg/L (96 hr), 32.5 µg/L (28 days)	/	https://doi.org/10.1002/etc.2201
526	Imidacloprid (TG)	laboratory	Arthropoda	benthic macroinvertebrate	Plea minutissima	Pygmy backswimmer	aquatic exposure	adults	96 hours and 4 weeks	none	EC50 for immobilisation 35.9 µg/L (96 hr), 6.45 µg/L (28 days) 9.8 µg/L (28 days)	37.5 µg/L (96 hr), 9.8 µg/L (28 days)	/	https://doi.org/10.1002/etc.2201
527	Imidacloprid (TG)	laboratory	Arthropoda	benthic macroinvertebrate	Notonecta spp.	Common backswimmer	aquatic exposure	juveniles (larvae)	96 hours	none	EC50 for immobilisation 18.2 µg/L (96 hr)	> 10000 µg/L (96 hr)	/	https://doi.org/10.1002/etc.2201
528	Imidacloprid (TG)	laboratory	Arthropoda	benthic macroinvertebrate	Micronecta spp.	Lesser water boatman	aquatic exposure	juveniles (larvae)	96 hours	none	EC50 for immobilisation 10.8 µg/L (96 hr)	28.2 µg/L (96 hr)	/	https://doi.org/10.1002/etc.2201
529	Imidacloprid (TG)	laboratory	Arthropoda	benthic macroinvertebrate	Limnephilidae	Tube-case caddisfly	aquatic exposure	juveniles (larvae)	96 hours	none	EC50 for immobilisation 1.79 µg/L (96 hr)	25.7 µg/L (96 hr)	/	https://doi.org/10.1002/etc.2201
530	Imidacloprid (TG)	laboratory	Arthropoda	benthic macroinvertebrate	Cloeon dipterum	Mayfly	aquatic exposure	juveniles (larvae)	96 hours and 4 weeks	none	EC50 for immobilisation 1.77 µg/L (96 hr), 0.123 µg/L (28 days)	6.68 µg/L (96 hr), 0.195 µg/L (28 days)	/	https://doi.org/10.1002/etc.2201
531	Imidacloprid (TG)	laboratory	Arthropoda	benthic macroinvertebrate	Caenis horaria	Mayfly	aquatic exposure	juveniles (larvae)	96 hours and 4 weeks	none	EC50 for immobilisation 1.02 µg/L (96 hr), 0.126 µg/L (28 days)	26.3 µg/L (96 hr), 0.316 µg/L (28 days)	/	https://doi.org/10.1002/etc.2201
532	Imidacloprid (TG)	laboratory	Arthropoda	non-pest insect	Ceraeochrysa cubana	Lacewing	topical application	juveniles (first instar)	24 hours	none	/	24.08 mg/L	/	https://doi.org/10.1016/j.cropro.2021.105649
533	Imidacloprid (TG)	laboratory	Chordata	amphibian	Hypsiboas pulchellus	Montevideo tree frog	aquatic exposure	juveniles (tadpole)	96 hours	none	/	131.161 mg/L (24hr), 92.584 mg/L (48hr), 92.584 mg/L (72 hr), 84.909 mg/L (96hr)	/	https://doi.org/10.1016/j.ecolind.2014.05.034
534	Imidacloprid (TG)	laboratory	Arthropoda	pest insect	Solenopsis invicta	Fire ant	topical application	adult (worker)	72 hours	none	/	84.3 ng/insect (24 hr), 77.3 ng/insect (48 hr)	/	https://doi.org/10.1007/s13355-021-00728-8
535	Imidacloprid (TG)	laboratory	Mollusca	mollusc	Lampsilis siliquoidea	Fatmucket clam	aquatic exposure	juveniles	4 weeks	none	NOEC at 9121 µg/L	/	/	https://doi.org/10.1002/etc.4248
536	Imidacloprid (TG)	laboratory	Mollusca	mollusc	Villosa iris	Rainbow mussel	aquatic exposure	juveniles (glochidia)	24 hours	none	NOEC at 16800 µg/L	/	/	https://doi.org/10.1002/etc.4248
537	Imidacloprid (TG)	laboratory	Annelida	annelid	Lumbriculus variegatus	Blackworm	soil treatment	adults	10 days	none	dose-depdendent increase in mortality and decrease in movement (1 mg/kg), arrested growth (2.5 mg/kg)	/	/	https://doi.org/10.1007/s00244-010-9470-0
538	Imidacloprid (TG)	laboratory	Arthropoda	non-pest insect	Gromphadorhina portentosa	Madagascar hissing cockroach	oral ingestion	juveniles (fourth instar)	3 weeks	none	increased absorption of intestinal glucose (5 mg/kg)	/	/	https://doi.org/10.1080/10934529.2012.687181
539	Imidacloprid (TG)	field	Arthropoda	community	Various	Invertebrate community	mesocosm	all life stages	single dose	5 weeks	altered detritivore community caused by interactions of imidacloprid and nutrient availability, leading to shifs in trophic linkage and entire food web (4.0 μg/L)	/	/	https://doi.org/10.3389/fenvs.2017.00075
540	Imidacloprid (TG)	laboratory	Arthropoda	crop pest	Nilaparvata lugens	Brown planthopper	topical application	female adults	48 hours	none	/	0.151 ng/insect	/	https://doi.org/10.1016/j.ibmb.2011.04.005
541	Imidacloprid (TG)	laboratory	Chordata	mammal	Mus musculus	Mouse	intradermal injection	female adults	48 hours	none	inhibited immune response through suppresion of cytokine production and neutrophil infiltration (100 μM)	/	/	https://doi.org/10.1039/D0NJ01945C
542	Imidacloprid (TG)	laboratory	Chordata	mammal	Rattus norvegicus domestica	Rat	in vitro	adults (RBL-2H3 cells)	24 hours	none	inhibited immune response through suppression of cytokine TNF-α and IL-6 production (10−5 M )	/	/	https://doi.org/10.1039/D0NJ01945C
543	Imidacloprid (TG)	laboratory	Chordata	mammal	Mus musculus	Mouse	intradermal injection	adults (bone marrow)	4 hours	1 hour	inhibited immune response through reduced IgE-mediated degranulation (10 μM)	/	/	https://doi.org/10.1016/j.pestbp.2018.04.009
544	Imidacloprid (TG)	laboratory	Arthropoda	crop pest	Ceratovacuna lanigera	Sugarcane woolly aphid	oral ingestion	juveniles (third instar)	24 hours	none	/	0.1352 ppm	/	Vijayaraghavan C, Regupathy A (2005): Generating baseline data for insecticide resistance monitoring in sugarcane woolly aphid, Ceratovacuna lanigera. Resistant Pest Management Newsletter 15, 25-27.
545	Imidacloprid (TG)	laboratory	Arthropoda	benthic macroinvertebrate	Ischnura senegalensis	Common bluetail	aquatic exposure	juveniles (nymph)	24 hours	none	EC50 for immobilisation at 112.3 µg/L	/	fipronil more toxic than imidacloprid	https://doi.org/10.1007/s13355-018-0583-7
546	Imidacloprid (TG)	laboratory	Chordata	mammal	Bos taurus	Cow	oral ingestion	juveniles	3 weeks	none	mild toxicity symptoms, increased plasma alanin aminotransferase and alkaline phosphatase (1 mg/kg/day)	/	/	Barinderjit K, Sandhu HS, Rajdeep K (2006): Toxic effects of subacute oral exposure of imidacloprid on biochemical parameters in crossbred cow calves. Toxicology International 13, 43-47.
547	Imidacloprid (TG)	laboratory	Arthropoda	parasite	Cimex lectularius	Bed bug	residual contact assay	adults	24 hours	none	/	0.15 ppm	/	https://doi.org/10.3954/1523-5475-25.1.41
548	Imidacloprid (TG)	laboratory	Arthropoda	parasite	Culex quinquefasciatus	Southern mosquito	aquatic exposure	juveniles (fourth instar)	24 hours	none	/	0.04 ppm	/	https://doi.org/10.1603/0022-2585-41.3.408
549	Imidacloprid (TG)	laboratory	Arthropoda	non-pest insect	Hippodamia convergens	Convergent ladybird beetle	topical application	adults	72 hours	none	/	1.8 μg/g insect (24 hr), 0.7 μg/g insect (48 hr), 0.4 μg/g insect (72 hr)	/	https://doi.org/10.18474/0749-8004-31.3.315
550	Imidacloprid (TG)	laboratory	Arthropoda	crustacean	Penaeus monodon	Black tiger shrimp	aquatic exposure	adults	48 hours	none	/	175 μg/L	/	https://doi.org/10.1016/j.ecoenv.2017.11.028
551	Imidacloprid (TG)	laboratory	Arthropoda	pest insect	Musca domestica	House fly	oral ingestion	female adults	48 hours	none	/	51.4 µg/g sugar	/	https://doi.org/10.1038/s41598-020-68121-z
552	Imidacloprid (TG)	laboratory	Arthropoda	crop pest	Nilaparvata lugens	Brown planthopper	topical application	adults	24 hours	none	/	11 μg/g	/	https://doi.org/10.1016/j.cropro.2015.07.002
553	Fipronil (TG)	laboratory	Arthropoda	crustacean	Palaemonetes pugio	Grass shrimp	aquatic exposure	juveniles	96 hours	none	/	larvae 0.68 μg/L, adult 0.32 μg/L	/	https://doi.org/10.1016/j.ecoenv.2006.11.017
554	Fipronil (TG)	laboratory	Arthropoda	pest insect	Camponotus sericeus	Carpenter ant	residual contact assay	adults (worker)	72 hours	none	/	0.62 µg/vial	/	https://doi.org/10.1016/j.aspen.2020.11.017
555	Fipronil (TG)	laboratory	Arthropoda	crop pest	Apolygus lucorum	Mirid bug	leaf dip bioassay	juveniles (third instar)	48 hours	none	/	0.34 mg/L (15°C), 1.69 (20°C), 0.72 (25°C), 0.33 (30°C), 0.1 (35°C)	/	https://doi.org/10.1584/jpestics.D11-013
556	Fipronil (TG)	laboratory	Arthropoda	pest insect	Bactrocera dorsalis	Oriental fruit fly	topical application	adults	24 hours	none	/	1.55 ng/fly	/	https://doi.org/10.1603/EC12434
557	Fipronil (TG)	laboratory	Chordata	mammal	Rattus norvegicus domestica	Rat	oral ingestion	adults	5 days	11 days	induced oxidative stress and apoptosis in liver and kidney (19.4 mg/kg)	/	/	https://doi.org/10.1016/j.scitotenv.2018.09.313
558	Fipronil (TG)	laboratory	Chordata	amphibian	Silurana tropicalis	Western clawed frog	aquatic exposure	juveniles (tadpole)	96 hours	none	dose-dependent increase in axial malformations (>1.11 mg/L)	3 mg/L (24 hr), 2 (48 hr), 1.65 (72 hr), 1.34 (96 hr)	fipronil more toxic than imidacloprid	https://doi.org/10.1016/j.chemosphere.2020.129418
559	Fipronil (TG)	laboratory	Mollusca	mollusc	Elliptio complananta	Eastern elliptio	aquatic exposure	juveniles (glochidia)	24 hours	none	/	>2 mg/L (24 hr)	/	https://doi.org/10.1897/06-522R.1
560	Fipronil (TG)	laboratory	Mollusca	mollusc	Lampsilis fasciola	Wavy-rayed lampmussel	aquatic exposure	juveniles (glochidia)	48 hours	none	/	>2 mg/L	/	https://doi.org/10.1897/06-522R.1
561	Fipronil (TG)	laboratory	Mollusca	mollusc	Villosa constricta	Freshwater mussel	aquatic exposure	juveniles (glochidia)	48 hours	none	/	>2 mg/L	/	https://doi.org/10.1897/06-522R.1
562	Fipronil (TG)	laboratory	Mollusca	mollusc	Lampsilis siliquoidea	Fatmucket clam	aquatic exposure	juveniles (glochidia)	48 hours	none	/	>2 mg/L	/	https://doi.org/10.1897/06-522R.1
563	Fipronil (TG)	laboratory	Arthropoda	zooplankton	Ceriodaphnia dubia	Water flea	aquatic exposure	juveniles (neonates)	48 hours	none	/	17.7 μg/L	+ enantiomer more toxic than mixture, - enantiomer less toxic than mixture	https://doi.org/10.1897/04-459R.1
564	Fipronil (TG)	laboratory	Chordata	fish	Danio rerio	Zebrafish	aquatic exposure	juveniles	24 hours	none	dose-dependent increase in cytochrome P450-dependent enzyme ECOD activity (>2 mg/L)	220.4 μg/L	/	https://doi.org/10.1016/j.pestbp.2014.07.010
565	Fipronil (TG)	laboratory	Arthropoda	non-pest insect	Scaptotrigona postica	Stingless bee	topical application/feeding bioassay	adults	24 hours	none	/	0.54 ng/insecct (topical), 0.24 ng/μL diet (oral)	/	https://doi.org/10.1007/s00128-012-0892-4
566	Fipronil (TG)	laboratory	Arthropoda	zooplankton	Simocephalus elizabethae	Water flea	aquatic exposure	juveniles (neonates)	48 hours	none	/	11.13 μg/L (unfed), 14.11 μg/L (fed)	commercial formulation less toxic than technical grade	https://doi.org/10.1016/j.actatropica.2010.11.002
567	Fipronil (TG)	laboratory	Arthropoda	benthic macroinvertebrate	Polypedilum nubifer	Non-biting midge	aquatic exposure	juveniles (fourth instar)	48 hours	none	/	1 μg/L (fed), 2.18 μg/L (unfed)	commercial formulation more toxic than technical grade	https://doi.org/10.1016/j.actatropica.2010.11.002
568	Fipronil (TG)	laboratory	Arthropoda	non-pest insect	Simulium vittatum	Black fly	aquatic exposure	juveniles (larvae)	48 hours	none	/	0.19-0.29 μg/L	fipronil more toxic than imidacloprid	https://doi.org/10.1007/s00128-005-0662-7
569	Fipronil (TG)	laboratory	Arthropoda	benthic macroinvertebrate	Ischnura senegalensis	Common bluetail	aquatic exposure	juveniles (first instar)	24 hours	none	EC50 for immobilisation at 1.835 µg/L	/	fipronil more toxic than imidacloprid	https://doi.org/10.1007/s13355-018-0583-7
570	Fipronil (TG)	laboratory	Arthropoda	pest insect	Solenopsis invicta	Fire ant	topical application	adults (worker)	72 hours	none	/	1.1 ng/insect (24 hr), 0.6 ng/insect (48 hr), 0.5 ng/insect (72 hr)	fipronil more toxic than imidacloprid	https://doi.org/10.1007/s13355-021-00728-8
571	Fipronil (TG)	laboratory	Chordata	bird	Taeniopygia guttata	Zebra finch	dosed by gavage	female adults (egg-laying)	single dose	10 days post hatch	severe decrease in hatching (>1 mg/kg b.wt.), severe underdevlopment of hatched chick (1 mg/kg b.wt.)	/	/	https://doi.org/10.1007/s10646-011-0605-5
572	Fipronil (TG)	laboratory	Chordata	bird	Gallus gallus domesticus	Chicken	egg inoculation	juveniles (embryos)	single dose	48 hours post hatch	behavioural and developmental abnormalities, reduced feeding and body mass (37.5 mg/kg egg wt.)	/	/	https://doi.org/10.1007/s10646-011-0605-5
573	Fipronil (TG)	laboratory	Rotifera	zooplankton	Brachionus calyciflorus	Freshwater rotifer	aquatic exposure	adults	24 hours	7 days	NOEC at 1000 μg/L, decrease in growth rate (>1000 μg/L at 7 days)	2033 μg/L	/	https://doi.org/10.1016/j.aquatox.2018.07.014
574	Fipronil (TG)	laboratory	Rotifera	zooplankton	Brachionus plicatilis	Marine rotifer	aquatic exposure	adults	24 hours	9 days	NOEC at 1000 μg/L	5735 μg/L	/	https://doi.org/10.1016/j.aquatox.2018.07.014
575	Fipronil (TG)	laboratory	Chordata	bird	Gallus gallus domesticus	Chicken	oral ingestion	males adults	60 days	none	dose-dependent decrease in body weight, histopathological changes in liver, kidneys, small intestine, decreased erythrocytes counts and hemoglobin concentrations, increased total leukocyte counts and concentration of serum urea (>3.5 mg/kg)	/	/	https://doi.org/10.1080/15569543.2017.1366921
576	Fipronil (TG)	laboratory	Arthropoda	crustacean	Farfantepenaeus aztecus	Brown shrimp	aquatic exposure	juveniles	29 days	none	death for entire population at 29 days (>0.1 µg/L)	1.3 µg/L	/	https://doi.org/10.1038/s41598-018-29104-3
577	Fipronil (TG)	laboratory	Arthropoda	crustacean	Farfantepenaeus aztecus	Brown shrimp	aquatic exposure	juveniles	34 days	none	increased inter-moult interval (0.01 μg/L), reduced weight gain and growth rate (0.1 μg/L), swimming in circles and lack of movement, colour change (>0.005 μg/L on day 1)	0.12 μg/L (96 hr)	fipronil more toxic than imidacloprid	https://doi.org/10.1371/journal.pone.0223641
578	Fipronil (TG)	laboratory	Arthropoda	parasite	Aedes aegypti	Yellow fever mosquito	aquatic exposure	juveniles (fourth instar)	48 hours	none	/	0.00154 ppm	/	Ali A, Nayar JK, Gu WD (1998): Toxicity of a phenyl pyrazole insecticide, fipronil, to mosquito and chironomid midge larvae in the laboratory. Journal of the American Mosquito Control Association 14, 216-218.
579	Fipronil (TG)	laboratory	Arthropoda	parasite	Aedes albopictus	Asian tiger mosquito	aquatic exposure	juveniles (fourth instar)	48 hours	none	/	0.023 ppm	/	Ali A, Nayar JK, Gu WD (1998): Toxicity of a phenyl pyrazole insecticide, fipronil, to mosquito and chironomid midge larvae in the laboratory. Journal of the American Mosquito Control Association 14, 216-218.
580	Fipronil (TG)	laboratory	Arthropoda	parasite	Aedes taeniorhynchus	Black salt marsh mosquito	aquatic exposure	juveniles (fourth instar)	48 hours	none	/	0.00043 ppm	/	Ali A, Nayar JK, Gu WD (1998): Toxicity of a phenyl pyrazole insecticide, fipronil, to mosquito and chironomid midge larvae in the laboratory. Journal of the American Mosquito Control Association 14, 216-218.
581	Fipronil (TG)	laboratory	Arthropoda	parasite	AnopheIes quadrimaculatus	Common malaria mosquito	aquatic exposure	juveniles (fourth instar)	48 hours	none	/	0.00043 ppm	/	Ali A, Nayar JK, Gu WD (1998): Toxicity of a phenyl pyrazole insecticide, fipronil, to mosquito and chironomid midge larvae in the laboratory. Journal of the American Mosquito Control Association 14, 216-218.
582	Fipronil (TG)	laboratory	Arthropoda	parasite	Culex nigripalpus	Florida SLE mosquito	aquatic exposure	juveniles (fourth instar)	48 hours	none	/	0.00087 ppm	/	Ali A, Nayar JK, Gu WD (1998): Toxicity of a phenyl pyrazole insecticide, fipronil, to mosquito and chironomid midge larvae in the laboratory. Journal of the American Mosquito Control Association 14, 216-218.
583	Fipronil (TG)	laboratory	Arthropoda	parasite	Culex quinquefasciatus	Southern mosquito	aquatic exposure	juveniles (fourth instar)	48 hours	none	/	0.0073 ppm	/	Ali A, Nayar JK, Gu WD (1998): Toxicity of a phenyl pyrazole insecticide, fipronil, to mosquito and chironomid midge larvae in the laboratory. Journal of the American Mosquito Control Association 14, 216-218.
584	Fipronil (TG)	laboratory	Arthropoda	non-pest insect	Chironomus crassicaudatus	Non-biting midge	aquatic exposure	juveniles (fourth instar)	48 hours	none	/	0.00042 ppm	/	Ali A, Nayar JK, Gu WD (1998): Toxicity of a phenyl pyrazole insecticide, fipronil, to mosquito and chironomid midge larvae in the laboratory. Journal of the American Mosquito Control Association 14, 216-218.
585	Fipronil (TG)	laboratory	Arthropoda	non-pest insect	Glyptotendipes paripes	Non-biting midge	aquatic exposure	juveniles (fourth instar)	48 hours	none	/	0.00042 ppm	/	Ali A, Nayar JK, Gu WD (1998): Toxicity of a phenyl pyrazole insecticide, fipronil, to mosquito and chironomid midge larvae in the laboratory. Journal of the American Mosquito Control Association 14, 216-218.
586	Fipronil (TG)	laboratory	Chordata	fish	Rutilus frisii	Black sea roach	intraperitoneal injection	juveniles (fingerlings)	96 hours/4 weeks (2x a week)	none	dose-depdendent histological chages in liver tissue and cells, including enlargement of the hepatic capillaries (>65 mg/kg b. wt.) and formation of vacuoles (>135 mg/kg b. wt.)	632 mg/kg b. wt.	/	https://doi.org/10.22034/gjesm.2017.03.04.002
587	Fipronil (TG)	laboratory	Arthropoda	non-pest insect	Apis mellifera	European honeybee	oral ingestion/topical application	adults	11 days	none	decreased responsiveness to sucrose (0.01 ng/bee), death of entire population (0.1 ng/bee)	/	/	https://doi.org/10.1897/08-110.1
588	Fipronil (TG)	laboratory	Chordata	fish	Rutilus frisii	Black sea roach	intraperitoneal injection	juveniles (fingerlings)	2 weeks (1x a week)	none	dose-dependent increase in DNA damage, SOD and CYP1A mRNA expression, decrease in weight (200 mg/kg b. wt.)	/	/	https://doi.org/10.1016/j.toxrep.2017.12.014
589	Fipronil (TG)	laboratory	Chordata	fish	Rutilus frisii	Black sea roach	aquatic exposure	juveniles (fingerlings)	2 weeks	none	dose-dependent increase in DNA damage (0.1 µg/L)	/	/	https://doi.org/10.1016/j.comtox.2019.100105
590	Fipronil (TG)	laboratory	Arthropoda	crop pest	Tetranychus urticae	Two-spotted spider mite	leaf dip bioassay	adults	3 days	none	5% mortality at higher tested dose (500 mg/L),	/	fipronil less toxic than fluralaner	https://doi.org/10.1002/ps.3768
591	Fipronil (TG)	laboratory	Chordata	bird	Gallus gallus domesticus	Chicken	oral ingestion	male adults	100 days	none	decrease in hematological parameters leading to anemia, decrease in total leucocyte count leading to supressed immune response (1 ppm at 60 days, 5 ppm at 40 days)	/	/	https://doi.org/10.5897/AJAR2014.8502
592	Fipronil (TG)	laboratory	Arthropoda	crop pest	Chilo suppressalis	Asian rice borer	topical application	juveniles (larvae)	single dose	48 hours	/	2.05 ng/insect	degradate fipronil-sulfone more toxic than fipronil, insect converts fipronil to its dedgradate rapidly, leading to higher susceptibility.	https://doi.org/10.1603/0022-0493(2008)101[1415:dfsami]2.0.co;2.
593	Fipronil (TG)	laboratory	Arthropoda	crop pest	Sesamia inferens	Pink stem borer	topical application	juveniles (larvae)	single dose	48 hours	/	242.92 ng/insect	/	https://doi.org/10.1603/0022-0493(2008)101[1415:dfsami]2.0.co;2.
594	Fipronil (TG)	laboratory	Arthropoda	crustacean	Palaemonetes pugio	Grass shrimp	aquatic exposure	male adults	96 hours	none	42 genes upregulated, including glutathione peroxidase and Cathepsin B, 47 downregulated (0.2 μg/L)	/	/	https://doi.org/10.1021/es052537o
595	Fipronil (TG)	laboratory	Arthropoda	non-pest insect	Apis mellifera	European honeybee	oral ingestion	adults	7 days	none	decreased survival, differential gene expression with downregulation of a lysozyme 1encoding gene and reduced expression of glucose dehydrogenase 2 gene (2 μg/L)	/	/	https://doi.org/10.1371/journal.pone.0091686
596	Fipronil (TG)	laboratory	Chordata	mammal	Mus musculus	Mouse	dosed by gavage	male adults	28 days	none	dose-dependent increase in liver enzymes ALT and AST (>5 mg/kg b. wt./day), increased liver weight and necrosis, decreased expression of hepatic SOD1 and catalase (10 mg/kg b. wt./day)	/	/	https://doi.org/10.1002/tox.22125
597	Fipronil (TG)	laboratory	Chordata	mammal	Mus musculus	Mouse	sperm incubation	juveniles (spermatozoa)	90 minutes	none	dose-dependent decrease in motility (>1 μM), decreased intracellular ATP level (>100 μM)	/	/	https://doi.org/10.1016/j.reprotox.2020.04.002
598	Fipronil (TG)	laboratory	Chordata	fish	Pimephales promela	Fathead minnow	aquatic exposure	juveniles (larvae)	7 days	none	/	446-448 μg/L (96 hr), 208 μg/L (7 days)	+ enantiomer less toxic than mixture and - enantiomer least toxic	https://doi.org/10.1002/etc.2041
599	Fipronil (TG)	laboratory	Chordata	fish	Pimephales promela	Fathead minnow	aquatic exposure	juveniles (larvae)	24 hours	6 days	NOEC at 300 μg/L	398.29 μg/L	commercial formulation more toxic than technical grade	https://doi.org/10.1016/j.scitotenv.2010.04.004
600	Fipronil (TG)	laboratory	Chordata	fish	Pimephales promela	Fathead minnow	aquatic exposure	juveniles (larvae)	24 hours	6 days	altered transcription of endocrine disurption genes asparoacylase, metallothionein, glucocorticoid receptor, cytochrome P450 3A126 and vitellogenin (>31 μg/L), up-regulation of vitellogenin after 6 days (61 μg/L)	/	/	https://doi.org/10.1016/j.scitotenv.2012.04.005
601	Fipronil (TG)	laboratory	Arthropoda	non-pest insect	Apis mellifera	European honeybee	topical application	adults	single dose	24 hours	decreased acquisition success and memory performances (0.5 ng/insect)	/	/	https://doi.org/10.1016/j.jinsphys.2009.08.019
602	Fipronil (TG)	laboratory	Chordata	mammal	Rattus norvegicus domestica	Rat	substantia nigra microinjection	male adults	single dose	16 days	degeneration of nigrostriatal dopaminergic neurons causing decreased motor activity, coordination, response to negative stimulus (15 and 25 μg )	/	/	https://doi.org/10.1016/j.bbr.2020.112562
603	Fipronil (TG)	laboratory	Arthropoda	zooplankton	Daphnia magna	Water flea	aquatic exposure	adults	72 hours	none	increased post-abdominal claw activity at 24 hr and thoracic limb activity at 48 hr (0.1 μg/L), dose-dependent decrease in swimming speed and distance (0.1 -100 μg/L)	/	/	https://doi.org/10.1007/s11356-021-13091-6
604	Fipronil (TG)	laboratory	Arthropoda	non-pest insect	Apis mellifera	European honeybee	oral ingestion	adults	single dose	2 hours	/	0.28 μg/insect	/	https://doi.org/10.4025/actascianimsci.v35i4.18683
605	Fipronil (TG)	laboratory	Chordata	mammal	Rattus norvegicus domestica	Rat	dosed by gavage	adults	6 days	none	dose-dependent increase in cytochrome P450 enzyme activity in liver, including CYP2E, CYP1A, CYP2A, CYP2B and CYP3A (>5 mg/kg b. wt.)	/	/	https://doi.org/10.1016/j.fct.2015.06.019
606	Fipronil (TG)	laboratory	Arthropoda	crustacean	Amphiascus tenuiremis	Copepod	aquatic exposure	juveniles	12 days	none	no impact on females, inhibited reproduction of males mated with control or treated females (0.63 μg/L)	/	/	https://doi.org/10.1021/es034494m
607	Fipronil (TG)	laboratory	Arthropoda	non-pest insect	Apis mellifera	European honeybee	oral ingestion	adults	8 days	none	nuclear and mitochondrial damage in midgut cells, altered Kenyon cells, increased expression of proteins involved in oxygen supply, neuronal damage, and memory (0.014651 ng/μL diet)	1.4651 ng/μL diet	/	https://doi.org/10.1007/s10646-017-1874-4
608	Fipronil (TG)	laboratory	Arthropoda	crustacean	Amphiascus tenuiremis	Copepod	aquatic exposure	adults	96 hours	none	delayed development and reduced reproduction success (egg extrusion) (0.22-0.42 mg/L)	6.8 μg/L (all), 3.5 μg/L (males), 13.0 μg/L (non-gravid females)	/	https://doi.org/10.1897/03-124
609	Fipronil (TG)	laboratory	Arthropoda	non-pest insect	Apis mellifera	European honeybee	topical application	adults	single dose	5 days	no impact on locomotion but delayed increased mortality 0.5 ng/bee	/	/	https://doi.org/10.1371/journal.pone.0144879
610	Fipronil (TG)	laboratory	Arthropoda	parasite	Aedes aegypti	Yellow fever mosquito	aquatic exposure	juveniles (fourth instar)	48 hours	none	/	24.8 nM (24 hr), 15.1 nM (48 hr]	/	https://doi.org/10.1006/pest.2000.2536
611	Fipronil (TG)	laboratory	Arthropoda	crop pest	Acanthocyclops robustus	Copepod	aquatic exposure	juveniles (larvae)	48 hours	none	/	194.2 nM	Daphnia pulex found to be insensitive to fipronil	https://doi.org/10.1006/eesa.2002.2166
612	Fipronil (TG)	laboratory	Arthropoda	crustacean	Diaptomus castor	Copepod	aquatic exposure	juveniles (larvae)	48 hours	none	/	7.9 nM	/	https://doi.org/10.1006/eesa.2002.2166
613	Fipronil (TG)	laboratory	Arthropoda	non-pest insect	Chironomus annularius	Non-biting midge	aquatic exposure	juveniles (larvae)	48 hours	none	/	5.6 nM	/	https://doi.org/10.1006/eesa.2002.2166
614	Fipronil (TG)	laboratory	Arthropoda	non-pest insect	Chaoborus crystallinus	Phantom midge	aquatic exposure	juveniles (larvae)	48 hours	none	/	1478.5 nM	/	https://doi.org/10.1006/eesa.2002.2166
615	Fipronil (TG)	laboratory	Arthropoda	pest insect	Solenopsis invicta	Fire ant	media treatment	adults (worker)	24 hours	none	/	0.27-0.51 ppm	/	https://doi.org/10.1603/0022-0493-99.2.476
616	Fipronil (TG)	laboratory	Chordata	fish	Cyprinus carpio	Common carp	aquatic exposure	adults	7 days	none	altered activities of antioxidation enzymes serum SOD and MDA and decreased GSH activity, increased mRNA expression of autophagy-related genes in liver and intestine (>0.074 mg/L)	/	/	https://doi.org/10.1007/s11356-021-12573-x
617	Fipronil (TG)	laboratory	Arthropoda	zooplankton	Daphnia magna	Water flea	aquatic exposure	juveniles (neonates)	48 hours	none	/	93.88 mg/L	/	https://doi.org/10.1002/etc.2979
618	Fipronil (TG)	laboratory	Arthropoda	non-pest insect	Atta sexdens rubropilosa	Leaf-cutting ant	topical application	adults	24 hours	none	increased immunostaining of synapses, indicating increased neurotransmitter release causing overexcitation and neurotoxicity (0.0142 ng/insect and 0.142 ng/insect)	1.42 ng/insect	/	https://doi.org/10.1002/ps.4065
619	Fipronil (Frontline)	laboratory	Chordata	fish	Danio rerio	Zebrafish	aquatic exposure	adults	96 hours	none	altered behaviour with less time spent in bottom zone of tank (>0.009 mg/L)	/	/	https://doi.org/10.1007/s00244-019-00644-7
620	Fipronil (TG)	laboratory	Chordata	mammal	Rattus norvegicus domestica	Rat	dosed by gavage	adults (pregnant)	14 days	14 weeks	offspring show decreased motile spermatozoa (>0.03 mg/kg b. wt./day) and increased non-motile spermatozoa (3 mg/kg b. wt./day)	/	/	https://doi.org/10.1071/RD15517
621	Fipronil (TG)	laboratory	Chordata	mammal	Rattus norvegicus domestica	Rat	dosed by gavage	adults (pregnant)	14 days	14 weeks	shorter estrus cycle and reduced number of cycles (0.3 mg/kg b. wt.), delayed vaginal opening and first estrus (3 mg/kg b. wt.)	/	/	https://doi.org/10.1080/15287394.2016.1149132
622	Fipronil (TG)	laboratory	Chordata	mammal	Rattus norvegicus domestica	Rat	in vitro	male adults (liver)	40 minutes	none	increased release of glucose and lactate production, inhibited oxygen uptake (50 μM)	/	/	https://doi.org/10.1016/j.toxlet.2015.04.016
623	Fipronil (TG)	laboratory	Arthropoda	non-pest insect	Melipona scutellaris	Stingless bee	topical application	adults (worker)	single dose	24 hours	reduced climbing speed, lethargy, paralysis, hyperexcitation, and motor difficulty (>0.004 ng/insect)	0.4 ng/insect	/	https://doi.org/10.1016/j.chemosphere.2018.04.153
624	Fipronil (TG)	laboratory	Arthropoda	non-pest insect	Apis mellifera	European honeybee	oral ingestion	adults	single dose	48 hours	impaired ability to navigate a complex maze and reduced success locating sugar solution reward (1 µg/kg b. wt.)	/	/	Decourtye A, Lefort S, Devillers J, Gauthier M, Aupinel P, Tisseur M (2009): Sublethal effects of fipronil on the ability of honeybees (Apis mellifera L.) to orientate in a complex maze. Julius-Kuhn-Archiv, 75-83.
625	Fipronil (TG)	laboratory	Arthropoda	crop pest	Ostrinia nubilalis	European corn borer	oral ingestion/topical application	juveniles (larvae/fifth instar)	48 hours/single dose	48 hours	/	3.34 ng/cm2 diet (oral), 18.78 ng/insect (topical)	/	https://doi.org/10.1006/pest.2001.2564
626	Fipronil (TG)	laboratory	Arthropoda	non-pest insect	Apis mellifera	European honeybee	oral ingestion	adults	single dose	1 hour	impaired olfactory learning (0.5 ng/insect), reduced sensitivity to sucrose (1 ng/insect)	/	/	https://doi.org/10.1016/j.pbb.2005.07.008
627	Fipronil (Frontline)	case study	Chordata	reptile	Iguana iguana	Green iguana	topical application	adults	single dose	7 days	no adverse effects observed after treatment (0.01-0.325 mg/g b. wt.)	/	0.25% Frontline spray used as spot-on considered too concentrated for iguanas	https://doi.org/10.1017/S0031182013000772
628	Fipronil (TG)	laboratory	Cnidaria	invertebrate	Acropora tenuis	Coral	aquatic exposure	juveniles (larvae)	48 hours	48 hours	NOEC at 12.3 μg/L, EC50 for metamorphosis at 29.1 μg/L	/	fipronil more toxic than imidacloprid	https://doi.org/10.7717/peerj.9615
629	Fipronil (TG)	laboratory	Arthropoda	parasitoid	Catolaccus grandis	Wasp	residual contact assay	female adults	24 hours	none	/	0.118 mg/vial	/	https://doi.org/10.1093/jee/92.2.309
630	Fipronil (TG)	laboratory	Arthropoda	non-pest insect	Scaptotrigona postica	Stingless bee	oral ingestion	adults (worker)	4 days	none	decreased survival rate, irreversible damage to Malpighian tubule cells (0.1 ng/insect/day)	/	/	https://doi.org/10.1016/j.micron.2012.12.008
631	Fipronil (TG)	laboratory	Chordata	fish	Rhamdia quelen	Silver catfish	aquatic exposure	adults	96 hours	none	altered liver enzymes and damage, gill and kidney damage, nuclear erythrocyte changes (>0.4 mg/L), skin lesions (0.2 mg/L) and muscle spasms (0.4 mg/L)	0.8177 mg/L	/	https://doi.org/10.3906/vet-1806-71
632	Fipronil (TG)	laboratory	Chordata	mammal	Rattus norvegicus domestica	Rat	dosed by gavage	adults	single dose/ weeks	6 hours	seizure activity and decreased weight gain (10 mg/kg b. wt./day), decreased gamma band area on ECG (25 mg/kg b. wt.)	/	fipronil more toxic than imidacloprid when using EEG	https://doi.org/10.1016/j.taap.2014.11.011
633	Fipronil (TG)	laboratory	Arthropoda	crustacean	Amphiascus tenuiremis	Copepod	aquatic exposure	adults	36 hours	none	increased transcriptional expression of ecdysone receptors which control moulting and reproduction (0.2 μg/L)	/	/	https://doi.org/10.1016/j.ecoenv.2011.09.008
634	Fipronil (TG)	laboratory	Arthropoda	crop pest	Nilaparvata lugens	Brown planthopper	topical application	juveniles (fourth instar)	single dose	48 hours	over-expression of four GST genes NlGSTs1, NlGSTs2, NlGSTe1 and NlGSTd1 with a role in detoxification (0.12 mg/kg b. wt.)	/	/	https://doi.org/10.1016/j.pestbp.2021.104880
635	Fipronil (TG)	laboratory	Arthropoda	crustacean	Callinectes sapidus	Blue crab	aquatic exposure	juveniles (megalopae)	96 hours	none	increased size, decreased expression of vitellogenin (egg yolk precursor) and ecdysone receptors (>0.01 μg/l)	/	/	https://doi.org/10.1016/j.aquatox.2017.02.027
636	Fipronil (TG)	laboratory	Arthropoda	non-pest insect	Pieris brassicae	Cabbage butterfly	leaf dip bioassay	adults (larvae)	until eclosion	35 days after eclosion	reduced lifetime egg production and reproductive success (>2 µg/kg leaf)	/	/	https://doi.org/10.1098/rspb.2019.2665
637	Fipronil (TG)	laboratory	Chordata	amphibian	Eupemphix nattereri	Cuyaba dwarf frog	soil treatment	juveniles	7 days	none	increased oxidative stress, decreased CAT activity and increased lipid peroxidation (>35 µg/kg soil)	/	/	https://doi.org/10.1016/j.ecoenv.2016.10.027
638	Fipronil (TG)	laboratory	Chordata	mammal	Rattus norvegicus domestica	Rat	in vitro	male adults	single dose	none	dose-dependent reduction in mitochondrial respiration with reduced ATP and disrupted intracellular calcium ion homeostasis (>25 µM)	/	/	https://doi.org/10.1590/S1516-89132015060298
639	Fipronil (TG)	laboratory	Chordata	fish	Cyprinus carpio	Common carp	aquatic exposure	juveniles	60 days	none	reduced survival and weight gain (0.0428 mg/L)	/	/	https://doi.org/10.1007/s10695-013-9805-7
640	Fipronil (TG)	laboratory	Chordata	fish	Cyprinus carpio	Common carp	aquatic exposure	juveniles	15 days	none	altered haemato- biochemical parameters, increased white blood cell count, blood glucose, serum cortisol levels, aspartate amino transferse and SOD activity, decreased haemoglobin, total protein, and alkaline phosphatase (0.142 mg/L)	/	/	https://doi.org/10.1007/s40011-013-0201-y
641	Fipronil (TG)	laboratory	Arthropoda	crop pest	Nilaparvata lugens	Brown planthopper	topical application	adults	24 hours	none	/	0.05 μg/g	fipronil more toxic than imidacloprid	https://doi.org/10.1016/j.cropro.2015.07.002
642	Fipronil (TG)	laboratory	Arthropoda	crustacean	Penaeus monodon	Black tiger shrimp	aquatic exposure	adults	48 hours	none	/	0.2 μg/L	fipronil more toxic than imidacloprid	https://doi.org/10.1016/j.ecoenv.2017.11.028
643	Fipronil (TG)	laboratory	Arthropoda	non-pest insect	Drosophila melanogaster	Fruit fly	residual contact assay	adults	72 hours	none	circadian-clock dependent suceptibility	21.6-36.5 µg/ml (12 hour difference)	/	https://doi.org/10.1371/journal.pone.0006469
644	Fipronil (TG)	laboratory	Chordata	fish	Danio rerio	Zebrafish	aquatic exposure	adults	96 hours	none	dose-dependent downregulation of miR-155, upregulation of cyb561d2 at mRNA and protein level (> 1.098 μM)	/	/	https://doi.org/10.1002/tox.22099
645	Fipronil (TG)	laboratory	Chordata	amphibian	Xenopus laevis	African clawed frog	in vitro	juveniles (oocytes)	single dose	none	suppressed GABA-induced response (IC50 13.95 μM)	/	fipronil more toxic than fluralaner	https://doi.org/10.1016/j.jhazmat.2018.11.085
646	Fipronil (TG)	laboratory	Chordata	fish	Danio rerio	Zebra fish	aquatic exposure	juveniles (larvae)	24 hours	none	hyperactivity with increased locomotion in dark period and increased burst movement (1 ppb)	/	/	https://doi.org/10.3390/biom10091224
647	Fipronil (TG)	laboratory	Arthropoda	zooplankton	Daphnia magna	Water flea	aquatic exposure	juveniles (neonates)	24 hours	none	hypoactivity with reduced locomotion in light period (1ppb)	/	/	https://doi.org/10.3390/biom10091224
648	Fipronil (Topline)	laboratory	Arthropoda	non-pest insect	Folsomia candida	Springtail	soil treatment	adults	28 days	none	reduced reproduction (0.3 mg/kg soil)	0.62 mg/kg soil	/	https://doi.org/10.1016/j.chemosphere.2017.01.069
649	Fipronil (TG)	laboratory	Arthropoda	pest insect	Periplaneta americana	American cockroach	in vitro	adults (thoracic ganglia)	single dose	none	suppressed GABA-induced peak current (IC50 0.73 μM)	/	/	https://doi.org/10.1016/S0161-813X(03)00041-X
650	Fipronil (Topline)	laboratory	Arthropoda	non-pest insect	Folsomia candida	Springtail	soil treatment	adults	28 days	none	NOEC at 0.08 mg/kg soil, EC50 for reproduction 0.14 mg/kg soil	/	/	https://doi.org/10.1016/j.etap.2018.07.011
651	Fipronil (TG)	laboratory	Arthropoda	non-pest insect	Folsomia candida	Springtail	soil treatment	adults	28 days	none	NOEC at 5 mg/kg soil, LOEC at 10 mg/kg soil	/	/	https://doi.org/10.1016/j.ecoenv.2018.09.061
652	Fipronil (TG)	laboratory	Arthropoda	annelid	Eisenia andrei	Earthworm	soil treatment	juveniles	28 days	none	NOEC at 5 mg/kg soil, LOEC at 10 mg/kg soil	/	/	https://doi.org/10.1016/j.ecoenv.2018.09.061
653	Fipronil (TG)	laboratory	Arthropoda	annelid	Enchytraeus crypticus	White worm	soil treatment	adults	28 days	none	NOEC at 0.15-0.6 mg/kg soil, LOEC at 0.3-1 mg/kg soil (depending on soil type)	0.48 mg/kg soil	/	https://doi.org/10.1016/j.ecoenv.2018.09.061
654	Fipronil (TG)	laboratory	Chordata	fish	Danio rerio	Zebra fish	aquatic exposure	adults	96 hours	none	dose-dependent downregulation of miR-216b and miR-499 expression and upregulation of cyb561d2 expression (>0.034 μM)	/	/	https://doi.org/10.1016/j.etap.2016.05.019
655	Fipronil (TG)	laboratory	Chordata	mammal	Sus domesticus	Pig	in vitro	juveniles (oocytes)	44 hours	none	induction of apoptosis and cell cycle arrest caused by increased oxidative stress and DNA damage (100 μM)	/	/	https://doi.org/10.1007/s10495-019-01552-w
656	Fipronil (TG)	laboratory	Arthropoda	pest insect	Periplaneta americana	American cockroach	in vitro	adults (thoracic ganglia)	single dose	none	differential inhibition of the desensitizing and nondesensitizing glutamate currents with IC50 at 801 and 10 nM	/	/	https://doi.org/10.1124/jpet.104.065516
657	Fipronil (TG)	laboratory	Arthropoda	crop pest	Apolygus lucorum	Mirid bug	residual contact assay/leaf dip bioassay	juveniles (fourth instar)	24 hours/48 hours	none	/	0.013 mg/cm2 (vial), 0.153 mg/L (oral)	fipronil more toxic than imidacloprid	https://doi.org/10.1515/jppr-2015-0048
658	Fipronil (TG)	laboratory	Arthropoda	pest insect	Solenopsis invicta	Fire ant	residual contact assay	adults	96 hours	none	/	0.04 μg/mL, 0.51 μg/mL	/	https://doi.org/10.1016/S2095-3119(15)61072-3
659	Fipronil (TG)	laboratory	Arthropoda	pest insect	Solenopsis invicta	Fire ant	residual contact assay	adults (worker)	72 hours	none	induction of cytochrome P450 genes SinvCYP6B1, SinvCYP6A1, CYP4AB2, and SinvCYP4G15 after 24 hours (0.25 μg/mL)	/	/	https://doi.org/10.1371/journal.pone.0150915
660	Fipronil (TG)	laboratory	Arthropoda	non-pest insect	Drosophila melanogaster	Fruit fly	in vitro	adults (S2 cells)	single dose	none	apoptosis induced through caspase-dependent mitochondrial pathways (>20 μg/mL)	/	/	https://doi.org/10.1016/j.pestbp.2015.01.019
661	Fipronil (TG)	laboratory	Arthropoda	non-pest insect	Apis cerana	Asian honey bee	topical application	adults	single dose	48 hours	/	0.016 μg/insect (24 hours), 0.0025 μg/insect (48 hours)	fipronil more toxic than imidacloprid at 48 hours but less toxic at 24 hours	https://doi.org/10.1093/jee/tox032
662	Fipronil (TG)	laboratory	Chordata	fish	Danio rerio	Zebra fish	aquatic exposure	juveniles (embryos)	114 hours	none	dose-dependent increase in body malformation, uninflated swim bladder (>100 μg/L), reduced body length (200 μg/L) bent spine (400 μg/L)	597 μg/L	/	https://doi.org/10.1016/j.etap.2016.10.002
663	Fipronil (TG)	laboratory	Arthropoda	crop pest	Spodoptera litura	Tobacco cutworm	leaf dip bioassay	juveniles (larvae)	72 hours	none	/	0.079 ppm	/	Shiwani B, Arvind K, Karnatak AK, Yogesh K (2013): Evaluation of toxicity of some novel molecules of insecticides against Spodoptera litura (Fab.). Indian Forester 139, 1024-1026.
664	Fipronil (TG)	laboratory	Chordata	fish	Danio rerio	Zebrafish	aquatic exposure	juveniles (larvae)	96 hours	none	dose-dependent differential gene expression (>0.5 μg/L), EC50 for spine abnormality at 344 μg/L	/	/	https://doi.org/10.1016/j.scitotenv.2018.05.159
665	Fipronil (TG)	laboratory	Chordata	fish	Danio rerio	Zebrafish	aquatic exposure	female adults	28 days	5 days	decreased thyroid hormone levels, decreased swim speed and increased malformation in larvae from exposed mothers (10.0 μg/L)	/	/	https://doi.org/10.1016/j.envpol.2018.12.096
666	Fipronil (TG)	laboratory	Arthropoda	pest insect	Solenopsis invicta	Fire ant	topical application	all life stages	24 hours	none	/	0.6-1891.82 μg/g (male alate-worker larva)	/	https://doi.org/10.1016/j.jinsphys.2019.03.001
667	Fipronil (TG)	field	Mollusca	mollusc	Crassostrea virginica	Eastern oyster	mesocosm	juveniles	28 days	none	increased shell length (5000 ng/L)		no impact on Sheepshead minnow or Hard clam (Cyprinidon variegatus and Mercenaria mercenaria)	https://doi.org/10.1016/j.envpol.2004.03.012
668	Fipronil (TG)	field	Arthropoda	crustacean	Palaemonetes pugio	Grass shrimp	mesocosm	adults	28 days	none	dose-dependent decrease in ovigerous females (150 ng/L)	357 ng/L	/	https://doi.org/10.1016/j.envpol.2004.03.012
669	Fipronil (TG)	laboratory	Arthropoda	zooplankton	Ceriodaphnia dubia	Water flea	aquatic exposure	adults	8 days	none	LOEC at 2 μg/L (+ enantiomer), 15 μg/L (racemate), 30 μg/L (- enantiomer)	48 hours: 10.3 μg/L (+ enantiomer), 30.3 μg/L (racemate)	/	https://doi.org/10.1007/s00244-007-9003-7
670	Fipronil (TG)	laboratory	Arthropoda	crustacean	Hyalella azteca	Freshwater shrimp	aquatic exposure	all life stages	96 hours	none	EC50 for swimming ability 727-729 ng/L	1593-1725 ng/L	degradate fipronil-sulfone more toxic than fipronil for the majority of tested species	https://doi.org/10.1021/es4045874
671	Fipronil (TG)	laboratory	Arthropoda	benthic macroinvertebrate	Chironomus dilutus	Non-biting midge	aquatic exposure	all life stages	96 hours	none	EC50 for ability to thrash when prodded 30-35 ng/L	>81.5 ng/L	/	https://doi.org/10.1021/es4045874
672	Fipronil (TG)	laboratory	Arthropoda	benthic macroinvertebrate	Hexagenia sp.	Burrower mayfly	aquatic exposure	all life stages	96 hours	none	EC50 for swimming ability 480 ng/L	1231 ng/L	/	https://doi.org/10.1021/es4045874
673	Fipronil (TG)	laboratory	Arthropoda	benthic macroinvertebrate	Baetis tricaudatusb	Mayfly	aquatic exposure	all life stages	48 hours	none	EC50 for swimming ability 51.9 ng/L	105 ng/L	/	https://doi.org/10.1021/es4045874
674	Fipronil (TG)	laboratory	Arthropoda	benthic macroinvertebrate	Diphetor hageni	Mayfly	aquatic exposure	all life stages	48 hours	none	EC50 for swimming ability 163 ng/L	347 ng/L	/	https://doi.org/10.1021/es4045874
675	Fipronil (TG)	laboratory	Arthropoda	benthic macroinvertebrate	Fallceon quilleri	Small minnow mayfly	aquatic exposure	all life stages	48 hours	none	EC50 for swimming ability 70.7 ng/L	>187 ng/L	/	https://doi.org/10.1021/es4045874
676	Fipronil (TG)	laboratory	Arthropoda	benthic macroinvertebrate	Serratella micheneri	Spiny crawler mayfly	aquatic exposure	all life stages	48 hours	none	EC50 for swimming ability 589 ng/L	>722 ng/L	/	https://doi.org/10.1021/es4045874
677	Fipronil (TG)	laboratory	Arthropoda	benthic macroinvertebrate	Ephemeralla excrucians	Spiny crawler mayfly	aquatic exposure	all life stages	48 hours	none	EC50 for swimming ability >436 ng/L	>436 ng/L	/	https://doi.org/10.1021/es4045874
678	Fipronil (TG)	laboratory	Arthropoda	benthic macroinvertebrate	Taenionema sp.	Winter stonefly	aquatic exposure	all life stages	96 hours	none	EC50 for ability to cling 184 ng/L	>184 ng/L	/	https://doi.org/10.1021/es4045874
679	Fipronil (TG)	laboratory	Arthropoda	benthic macroinvertebrate	Isoperla quinquepunctata	Little yellow stonefly	aquatic exposure	all life stages	96 hours	none	EC50 for ability to cling 101 ng/L	113 ng/L	/	https://doi.org/10.1021/es4045874
680	Fipronil (TG)	laboratory	Arthropoda	benthic macroinvertebrate	Tricorythodes sp.	Little stout crawler mayfly	aquatic exposure	all life stages	48 hours	none	EC50 for ability to cling >1229 ng/L	>1229 ng/L	/	https://doi.org/10.1021/es4045874
681	Fipronil (TG)	laboratory	Arthropoda	benthic macroinvertebrate	Hydropsyche sp.	Netspinning cadisfly	aquatic exposure	all life stages	96 hours	none	EC50 for ability to thrash when prodded 602 ng/L	2107 ng/L	/	https://doi.org/10.1021/es4045874
682	Fipronil (TG)	laboratory	Arthropoda	benthic macroinvertebrate	Nectopsyche sp.	Long-horned cadisfly	aquatic exposure	all life stages	96 hours	none	EC50 for crawling ability 634 ng/L	>2947 ng/L	/	https://doi.org/10.1021/es4045874
683	Fipronil (TG)	laboratory	Arthropoda	benthic macroinvertebrate	Helicopsyche sp	Cadisfly	aquatic exposure	all life stages	96 hours	none	EC50 for ability to cling 267 ng/L	>843 ng/L	/	https://doi.org/10.1021/es4045874
684	Fipronil (TG)	laboratory	Arthropoda	crop pest	Spodoptera frugiperda	Fall armyworm	in vitro	juveniles (Sf9 cells)	96 hours	4 hours	G2/M phase arrest, increased cell swelling, apoptotic bodies, and fragmenting leading to apoptosis at 48 hours (400 μg/mL)	/	/	https://doi.org/10.1016/j.pestbp.2012.12.008
685	Fipronil (TG)	laboratory	Chordata	fish	Danio rerio	Zebrafish	aquatic exposure	juveniles (embryos)	90 hours	24 hours	increased average swimming speed during light periods (40 μg/L)	/	/	https://doi.org/10.1016/j.envpol.2016.01.016
686	Fipronil (TG)	laboratory	Chordata	fish	Oryzias latipes	Japanese rice fish	aquatic exposure	juveniles (embryos)	2 weeks	none	dose-dependent reduction in hatching and increase in body deformity (>200 μg/L), delay in hatching (>600 μg/L)	/	/	https://doi.org/10.1016/j.chemosphere.2016.09.069
687	Fipronil (TG)	laboratory	Arthropoda	crustacean	Palaemonetes pugio	Grass shrimp	aquatic exposure	adults	45 days	none	decreased adult survival and female body weight and length (>100 ng/L)	/	/	https://doi.org/10.1007/s00128-003-8920-z
688	Fipronil (TG)	laboratory	Arthropoda	non-pest insect	Apis mellifera	European honeybee	oral ingestion	adults	20 days	none	increased mortality and synergisitc interaction with N. ceranae (1 µg/L)	/	/	https://doi.org/10.1371/journal.pone.0021550
689	Fipronil (TG)	laboratory	Chordata	fish	Oncorhynchus mykiss	Rainbow trout	aquatic exposure	adults	96 hours	none	inhibited antioxidant enzyme activity in liver and gills, induced oxidative stress, increased activity of caspase-3 in gills (>0.2 mg/L)	/	/	https://doi.org/10.1007/s11626-020-00480-3
690	Fipronil (TG)	laboratory	Chordata	fish	Oncorhynchus mykiss	Rainbow trout	aquatic exposure	adults	96 hours	none	dose-dependent inhibition of antioxidant enzymes and increase in micronucleus rates, increased activity of 8-OHdG and caspase 3 (>0.05 mg/L)	/	/	https://doi.org/10.1080/15376516.2020.1831122
691	Fipronil (Frontline)	laboratory	Chordata	mammal	Rattus norvegicus domestica	Rat	topical application	juveniles (adolescents)	single dose	3 hours	changes in fear and exploratory behaviour, with increased rearing (>140 mg/kg b. wt.), increased freezing and grooming (>260 mg/kg b. wt.)	/	/	https://doi.org/10.1016/j.pestbp.2010.12.007
692	Fipronil (TG)	laboratory	Chordata	mammal	Rattus norvegicus domestica	Rat	in vitro	male adults (liver)	single dose	none	inhibition of state-3 respiration and ATP synthesis (>5 μM)	/	metabolites have similar effects	https://doi.org/10.1016/j.etap.2015.06.013
693	Fipronil (TG)	laboratory	Chordata	mammal	Rattus norvegicus domestica	Rat	intragastric tube	adults	single dose	7 days	temporary increase in neuronal excitability (100 mg/kg b. wt.)	/	/	https://doi.org/10.1016/j.tox.2005.05.023
694	Fipronil (TG)	laboratory	Chordata	mammal	Mus musculus	Mouse	topical application	adults	single dose	3 days	increased dopamine in striatum and 5-HT in hippocampus, abnormal cognitive behaviour (50 mg/kg b. wt.)	/	dogs and cats have lower ability to metabolise fipronil than mice and rats	https://doi.org/10.1016/j.pestbp.2021.104847
695	Fipronil (TG)	laboratory	Chordata	mammal	Mus musculus	Mouse	in vitro	adults (3T3-L1 adipocytes)	single dose	none	increased lipid accumulation through AMPKα-mediated pathway (10 μM)	/	/	https://doi.org/10.1016/j.fct.2016.04.011
696	Fipronil (TG)	laboratory	Chordata	fish	Oryzias latipes	Japanese rice fish	aquatic exposure	adults	28 days	none	inhibited growth, increased transcription of hepatic vitellogenin genes (30 μg/L)	/	/	https://doi.org/10.1007/s10646-014-1248-0
697	Fipronil (TG)	laboratory	Arthropoda	benthic macroinvertebrate	Cricotopus lebetis	Midge	aquatic exposure	juveniles (larvae)	96 hours	none	dose-dependent increase in behavioural abnormalities with twitching and decreased movement (>0.5 μg/L)	7.26 μg/L (24 hr), 2.61 μg/L (48 hr), 1.78 μg/L (72 hr), 1.06 μg/L (96 hr)	/	https://doi.org/10.1080/15287394.2013.802266
698	Fipronil (TG)	laboratory	Chordata	fish	Danio rerio	Zebrafish	aquatic exposure	juveniles (embryos)	5 days	none	increased notochord degeneration, body anormalities, uncoordinated muscle movement (> 333 μg/l)	/	/	https://doi.org/10.1093/toxsci/kfj185
699	Fipronil (TG)	laboratory	Arthropoda	parasite	Cimex lectularius	Bed bug	residual contact assay	adults	48 hours	none	/	7.8 ppm	/	https://doi.org/10.3954/1523-5475-25.1.41
700	Fipronil (TG)	laboratory	Arthropoda	non-pest insect	Melipona scutellaris	Stingless bee	topical application	adults	single dose	72 hours	/	0.41 ng/insect (48 hr)	/	https://doi.org/10.5073/jka.2012.437.046
701	Fipronil (TG)	laboratory	Arthropoda	non-pest insect	Melipona scutellaris	Stingless bee	oral ingestion	adults	single dose	72 hours	/	0.011 ng/μL (48 hr)	/	https://doi.org/10.1007/s00128-012-0773-x
702	Fipronil (TG)	laboratory	Chordata	fish	Danio rerio	Zebrafish	aquatic exposure	adults	12 hours	none	altered phospholipid metabolism, particularly in eye region (100 μg/L)	/	/	https://doi.org/10.1016/j.talanta.2019.120357
703	Fipronil (TG)	laboratory	Arthropoda	crop pest	Nilaparvata lugens	Brown planthopper	spray application	adults	single dose	7 days	altered ultrastructure of cell including swollen mitochondria, rough ER fragmentation and degranulation, nuclear degeneration (>10.3 mg/L)	/	/	https://doi.org/10.1016/j.ecoenv.2011.03.011
704	Fipronil (TG)	laboratory	Arthropoda	crop pest	Spodoptera litura	Tobacco cutworm	oral ingestion	adults	48 hours	none	reduction of a chemosensory protein (CSP18) and induction of 15 others (1 ppm)	/	/	https://doi.org/10.1017/S0007485317001195
705	Fipronil (TG)	laboratory	Arthropoda	non-pest insect	Apis mellifera	European honeybee	topical application	adults	single dose	48 hours	/	3.45 ng/insect (− enantiomer), 3.38 ng/insect (+ enantiomer), 3.86 ng/insect (racemate)	no enantioselectivity	https://doi.org/10.1002/etc.17
706	Fipronil (TG)	laboratory	Chordata	fish	Pseudorasbora parva	Topmouth gudgeon	aquatic exposure	juveniles (fingerlings)	96 hours/12 days	none	dose-dependent increase in activity of GPT and GOT in serum after 3 days (>0.014 mg/L), increased GPT in liver after 7 days (> 0.071 mg/L)	0.312 mg/L (24 he), 0.211 mg/L (48 hr), 0.192 mg/L (72 hr), 0.143 mg/L (96 hr),	/	https://doi.org/10.1007/s11356-020-08555-0
707	Fipronil (TG)	laboratory	Chordata	crop pest	Plutella xylostella	Diamond-back moth	leaf dip bioassay	juveniles (third instar)	48 hours	none	/	0.29 mg/L	/	https://doi.org/10.1111/1744-7917.12892
708	Fipronil (TG)	laboratory	Arthropoda	pest insect	Musca domestica	House fly	oral ingestion	adults	24 hours	none	/	0.156 μg/g food	/	https://doi.org/10.15421/021912
709	Fipronil (TG)	laboratory	Chordata	mammal	Ovis aries	Sheep	intravenous injection	adults	14 days	3 months	no thyroid disruption in sheep (0.5 mg/kg b. wt./day)	/	sheep do not show the same susceptibility as rats	https://doi.org/10.1016/j.toxlet.2010.01.018
710	Fipronil (TG)	laboratory	Chordata	fish	Danio rerio	Zebrafish	aquatic exposure	adults	72 hours	24 hours	altered energy metabolism and decreased antioxidant ability (>5 μg/L)	/	/	https://doi.org/10.6564/JKMRS.2020.24.4.104
711	Fipronil (TG)	laboratory	Arthropoda	crop pest	Scapteriscus vicinus	Tawny mole cricket	thorax injection	adults and juveniles	single dose	7 days	immobility after 1-2 hours, neuroexcitation (2.5 μg/μl)	/	fipronil caused slower knockdown but higher mortality than imidacloprid	https://doi.org/10.1016/j.pestbp.2011.01.012
712	Fipronil (TG)	laboratory	Chordata	mammal	Mus musculus	Mouse	dosed by gavage	adults	43 weeks (1x a week)	none	behavioural abnormalities including hyperlocomotion at 43 weeks (10 mg/kg b. wt./week)	/	/	https://doi.org/10.3390/ijerph17051579
713	Fipronil (TG)	laboratory	Chordata	bird	Colinus virginianus	Northern bobwhite quail	dosed by gavage	male adults	single dose	96 hours	behavioural abnormalities including lack of responsiveness, eye closing, piloerection (immediate), tremors and convulsion (48 hr), absence of feeding and reduced body weight (11.3 mg/mL)	/	/	https://doi.org/10.1016/j.chemosphere.2010.12.057
714	Fipronil (TG)	laboratory	Chordata	bird	Taeniopygia guttata	Zebra finch	dosed by gavage	male adults	single dose	48 hours	/	310.2 mg/kg b. wt.	formulated product more toxic, equivalent LD50 of 45.41 mg/kg b. wt.	https://doi.org/10.1016/j.ecoenv.2007.11.001
715	Fipronil (TG)	laboratory	Chordata	mammal	Rattus norvegicus domestica	Rat	dosed by gavage	male adults	28 days	none	reduced sperm density, motility, and viability, increased abnormalities (>2.5 mg/kg b. wt.), ROS generation, lipid peroxidation, DNA damage and apoptosis of spermatozoa (>5 mg/kg b. wt.)	/	/	https://doi.org/10.1016/j.pestbp.2015.03.010
716	Fipronil (TG)	laboratory	Chordata	bird	Coturnix japonica	Japanese quail	dosed by gavage	male adults	15 days	60 days	decreased body weight and antioxidant indices, temporary cardiac damage and permanent pulmonary damage (2.26 mg/kg b. wt.)	/	/	https://doi.org/10.1016/j.envpol.2019.05.012
717	Fipronil (TG)	laboratory	Chordata	bird	Coturnix japonica	Japanese quail	dosed by gavage	adults	15 days	60 days	decreased food intake and body weight, cloacal gland atrophy and reduced fertility, increased serum testosterone and estradiol hotmone levels, altered hepatic vitellogenin and estrogen receptor gene expression (2.26 mg/kg b. wt.)	/	/	https://doi.org/10.1016/j.envpol.2016.12.027
718	Fipronil (TG)	laboratory	Arthropoda	crustacean	Palaemonetes pugio	Grass shrimp	aquatic exposure	adults and juveniles	96 hours	none	/	0.32 μg/L (adult), , 0.68 μg/L (larvae), >512 μg/L (embryo)	/	https://doi.org/10.1007/s00128-003-0019-z
719	Fipronil (TG)	laboratory	Chordata	mammal	Rattus norvegicus domestica	Rat	oral ingestion	juveniles	90 days	none	ultrasctrucutral damage including impaired portal vein and hypertrophy of hepatocytes (>6.46 mg/kg b. wt./day), dose-dependent increase in liver enzymes suggesting oxidative damage (>12.12 mg/kg b. wt./day)	/	/	https://doi.org/10.1016/j.toxrep.2018.02.019
720	Fipronil (TG)	laboratory	Arthropoda	crop pest	Spodoptera littoralis	Egyptian cotton leafworm	topical application	juveniles (larvae)	24 hours	48 hours	/	7.271 ng/insect	/	https://doi.org/10.1093/jee/toz232
721	Fipronil (TG)	field	Arthropoda	non-pest insect	Apis mellifera	European honeybee	oral ingestion	adults	20 days	none	impairment of fertility in drones caused by decreased spermatozoa concentration and viability, increased sperm metabolic rate (0.1 μg/L/day)	/	bees in the field more sensitive than bees in the lab	https://doi.org/10.1002/etc.3773
722	Fipronil (TG)	field	Arthropoda	non-pest insect	Apis mellifera	European honeybee	oral ingestion	adults	20 days	none	decreased fertility with increased reducting potential, ATP, and CAT activity in spermatozoa (0.1 μg/L/day)	/	/	https://doi.org/10.1038/s41598-017-08380-5
723	Fipronil (TG)	laboratory	Arthropoda	pest insect	Blattella germanica	German cockroach	topical application	adults	72 hours	none	/	0.12 ppm (24 hr), 0.04 ppm (48 hr), 0.03 (72 hr)	/	https://doi.org/10.1023/A:1003088114798
724	Fipronil (TG)	laboratory	Arthropoda	pest insect	Periplaneta americana	American cockroach	topical application	adults	72 hours	none	/	0.05 (24 hr), 0.02 (48 hr)	/	https://doi.org/10.1023/A:1003088114798
725	Fipronil (TG)	laboratory	Arthropoda	non-pest insect	Hippodamia convergens	Convergent ladybird beetle	topical application	adults	72 hours	none	/	4.5 μg/g insect (24 hr), 3.5 μg/g insect (48 hr), 2.6 μg/g insect (72 hr)	/	https://doi.org/10.18474/0749-8004-31.3.315
726	Fipronil (TG)	laboratory	Arthropoda	benthic macroinvertebrate	Sympetrum infuscatum	Skimmer dragonfly	aquatic exposure	juveniles (larvae)	72 hours	none	reduced feeding (>10 μg/L)	8.4 μg/L (third instar larvae), 1020 μg/L (adults)	fipronil more toxic than imidacloprid	https://doi.org/10.1371/journal.pone.0200299
727	Fipronil (TG)	laboratory	Arthropoda	benthic macroinvertebrate	Sympetrum frequens	Skimmer dragonfly	aquatic exposure	juveniles (larvae)	72 hours	none	increased time taken to capture brine shrimp prey (>10 μg/L)	9.1 μg/L (third instar larvae), 2775 μg/L (adults)	fipronil more toxic than imidacloprid	https://doi.org/10.1371/journal.pone.0200299
728	Fipronil (TG)	laboratory	Arthropoda	non-pest insect	Scaptotrigona postica	Stingless bee	topical application/oral consumption	adults	24 hours	none	altered nucleus and cellular organelles in Kenyon cells, indicating cell death ( (>0.27 ng/insect (topical) and >0.12 ng/µL (oral))	/	/	https://doi.org/10.1002/ps.3776
729	Fipronil (TG)	laboratory	Chordata	mammal	Rattus norvegicus domestica	Rat	in vitro	adults (N27 cells)	24 hours	none	altered mutochondrial membrane potential (>2.5 μM), reduced respiration and oligomycin-induced ATP production (50 μM), reduced caspase 3/7 activity (250 μM) and reduced cell viability (500 μM)	/	/	https://doi.org/10.1016/j.neuro.2021.05.011
730	Fipronil (TG)	laboratory	Arthropoda	pest insect	Lucilia sericata	Common green bottle fly	oral ingestion/media treatment	juveniles (larvae)	until development/5 minutes	until development	/	0.14 ppm (oral), 0.08 mg/cm2 (media)	/	https://doi.org/10.1016/S0304-4017(99)00223-X
731	Fipronil (TG)	laboratory	Arthropoda	non-pest insect	Apis mellifera	European honeybee	topical application	juveniles (first instar)	single dose	until development	increased body abnormalities, including altered pigmentation and lack of head/limbs (<5 ng/μL/insect)	/	/	Silva CAS, Silva-Zacarin ECM, Domingues CEC, Abdalla FC, Malaspina O, Nocelli RCF (2015): Fipronil effect on the frequency of anomalous brood in honeybee reared in vitro. Julius-Kuhn-Archiv, 140-146.
732	Fipronil (TG)	laboratory	Chordata	mammal	Mus musculus	Mouse	in vitro	adults (N2a cells)	24 hours	none	impaired development of axon-like processes and disruption of ERK 1/2-MAP kinase signal transduction pathway (>1 μM)	/	/	https://doi.org/10.1016/j.toxlet.2010.12.009
733	Fipronil (TG)	laboratory	Arthropoda	crop pest	Leptinotarsa decemlineata	Colorado potato beetle	topical application/oral consumption	adults and juveniles	5 days	none	/	0.0111-0.0394 μg/insect (adult), 0.0056-0.0186 μg/insect (larvae)	/	https://doi.org/10.1007/s10340-012-0437-y
734	Fipronil (TG)	laboratory	Chordata	mammal	Rattus norvegicus domestica	Rat	in vitro	male adults (heart)	1 hour	none	increased mitochondrial ROS generation, lipid peroxidation, collapse of mitochondrial membrane potential, oxidative swelling, cytochome c release (>2.5 µM)	/	/	https://doi.org/10.1080/15569543.2019.1700382
735	Fipronil (TG)	laboratory	Chordata	mammal	Mus musculus	Mouse	in vitro	juveniles (embryos)	3 days	until development	arrested development and degradation of embroys (>1 µM)	/	FIPRON spot-on at 0.0004 μL/mL (0.1 μM of active compound) had no effect on embryo development	https://doi.org/10.1016/j.tox.2018.08.008
736	Fipronil (TG)	laboratory	Arthropoda	pest insect	Blattella germanica	German cockroach	topical application	adults	single dose	96 hours	/	2.6 ng/insect	/	https://doi.org/10.1093/jee/90.5.1152
737	Fipronil (TG)	laboratory	Arthropoda	pest insect	Musca domestica	House fly	topical application	adults	single dose	96 hours	/	2.7 ng/insect	/	https://doi.org/10.1093/jee/90.5.1152
738	Fipronil (TG)	laboratory	Arthropoda	crop pest	Diabrotica virgifera virgifera	Western corn rootworm	topical application	adults	single dose	24 hours	/	0.06 ng/mg b. wt.	/	https://doi.org/10.1002/1526-4998(200009)56:9<757::AID-PS197>3.0.CO;2-W
739	Fipronil (TG)	laboratory	Chordata	fish	Prochilodus lineatus	Prochilod	aquatic exposure	juveniles	21 days	none	induced oxidative damage in lipids (>0.5 μg/L), oxidative damage in proteins, altered defensive system and low-antioxidant capacity of organs, altered AChE activity in brain(>9 μg/L)	/	/	https://doi.org/10.1007/s11356-021-13786-w
740	Fipronil (TG)	laboratory	Arthropoda	non-pest insect	Folsomia candida	Springtail	soil treatment/aquatic exposure	juveniles	4 weeks (2x a week)/96 hours	none	reduced reproduction (>335 μg/kg soil)	450 μg/L (aquatic)	/	https://doi.org/10.1016/j.soilbio.2008.05.014
741	Fipronil (TG)	laboratory	Arthropoda	non-pest insect	Apis mellifera	European honeybee	oral ingestion	adults (worker)	18 days	none	altered gut microbiota, decreased abundance of Bifidobacterium spp. and Lactobacillus spp. (0.25 μg/kg food), increased relative abundance of Gilliamella apicola and Snodgrassella alvi (0.1 μg kg food)	/	/	https://doi.org/10.1264/jsme2.ME18169
742	Fipronil (TG)	laboratory	Arthropoda	non-pest insect	Apis mellifera	European honeybee	oral ingestion	adults	5 days	none	differential expression of 25 proteins possibily related to pathogen susceptibility, neuronal chemical stress and protein misfolding (10 pg/insect/day)	/	/	https://doi.org/10.1007/s10646-014-1305-8
743	Fipronil (TG)	laboratory	Chordata	mammal	Rattus norvegicus domestica	Rat	oral ingestion	female adults	14 days	none	increased liver weight and induction of hepatic enzymes, thyroid disruption through decreased concentration of total plasma T3 and increased T4 clearance (3.4 μmol/kg b. wt./day)	/	/	https://doi.org/10.1093/toxsci/kfs094
744	Fipronil (TG)	laboratory	Arthropoda	parasite	Triatoma infestans	Kissing bug	topical application	juveniles (first instar)	single dose	24 hours	/	1 ng/insect	/	https://doi.org/10.1603/ME10208
745	Fipronil (TG)	laboratory	Arthropoda	non-pest insect	Apis mellifera hybrid	Africanized honeybee	oral ingestion	adults (worker)	8 days	none	altered activity of carboxylesterase enzymes in newly emerged and aged bees (0.0106 ng/insect/day)	/	/	https://doi.org/10.1002/etc.3699
746	Fipronil (TG)	laboratory	Arthropoda	non-pest insect	Apis mellifera hybrid	Africanized honeybee	oral ingestion	adults (worker)	5 days	3 days	increased respiratory activity of mitochondria and altered mushroom bodies (0.01 ng/μL food/day)	/	/	https://doi.org/10.1007/s00244-012-9849-1
747	Fipronil (TG)	laboratory	Arthropoda	non-pest insect	Apis mellifera	European honeybee	oral ingestion	adults (worker)	10 days	15 days	increased activity of enzymes glyceraldehyde-3-phosphate dehydrogenase and glucose-6-phosphate dehydrogenase, interaction with Bt spores (1 µg/L food)	/	/	https://doi.org/10.1016/j.ecoenv.2016.01.028
748	Fipronil (TG)	laboratory	Annelida	annelid	Eisenia fetida	Earthworm	filter paper contact	adults	96 hours	none	/	0.015 mg/cm2 (− enantiomer), 0.019 mg/cm2 (racemate), 0.036 mg/cm2 (+ enantiomer)	+ enantiomer less toxic than mixture, − enantiomer more toxic	https://doi.org/10.1016/j.scitotenv.2014.03.054
749	Fipronil (TG)	laboratory	Mollusca	mollusc	Anodonta woodiana	Chinese pond mussel	aquatic exposure	adults	72 hours	none	/	0.63 mg/L (+ enantiomer), 1.21 mg/L (racemate), 3.27 mg/L (− enatiomer)	+ enantiomer more toxic than mixture, − enantiomer less toxic than mixture	https://doi.org/10.1016/j.jhazmat.2016.03.063
750	Fipronil (TG)	laboratory	Arthropoda	zooplankton	Ceriodaphnia dubia	Water flea	aquatic exposure	juveniles (neonates)	96 hours	none	/	143.43 µg/L (without predator cues), 96.36 µg/L (predator cues)	/	https://doi.org/10.1002/etc.575
751	Fipronil (TG)	laboratory	Annelida	annelid	Eisenia fetida	Earthworm	soil treatment	adults	28 days	none	higher toxicity of − enantiomer compared to racemate and + enantiomer	/	/	https://doi.org/10.1002/ps.3841
752	Fipronil (TG)	laboratory	Chordata	fish	Danio rerio	Zebrafish	aquatic exposure	juveniles (embryos)	114 hours	none	hyper-methylation and disruption of developmental genes (800 μg/L), EC50 for curved body 776 μg/L (+ enantiomer)	674 μg/L (+ enantiomer)	+ enantiomer more than − enantiomer	https://doi.org/10.1038/s41598-017-02255-5
753	Fipronil (TG)	laboratory	Chordata	fish	Danio rerio	Zebrafish	aquatic exposure	juveniles (embryos)	90 hours	24 hours	anxiety-like behaviour with increased swimming and spontaneous movement with − enantiomer (40 μg/L)	/	+ enantiomer less toxic than − enantiomer	https://doi.org/10.1016/j.envpol.2019.03.038
754	Fipronil (TG)	laboratory	Arthropoda	zooplankton	Daphnia magna	Water flea	aquatic exposure	juveniles (neonates)	24 hours	none	/	synthetic water: 0.38 mg/L (18°C), >0.07mg/L (23°C), river water: 0.16 mg/L (18°C), >0.1 mg/L (23°C)	/	https://doi.org/10.1016/j.scitotenv.2020.142820
755	Fipronil (TG)	laboratory	Chordata	fish	Danio rerio	Zebrafish	aquatic exposure	juveniles (embryos)	72 hours	none	increased mortality, decreased body length, irregular hatching, damage to developing organs (>2.5 mg/L)	13.47 mg/L	/	https://doi.org/10.1016/j.jhazmat.2019.121531
756	Fipronil (TG)	laboratory	Arthropoda	non-pest insect	Apis mellifera	European honeybee	oral ingestion	adults	22 days	none	increased mortality, decreased sugar consumption (0.013 ng/insect/day)	/	/	https://doi.org/10.1111/1751-7915.12772
757	Fipronil (TG)	laboratory	Arthropoda	non-pest insect	Apis mellifera	European honeybee	oral ingestion	adults	22 days	none	increased mortality, altered gut microbia with co-exposure to N. ceranae parasite (0.379 µg/insect)	/	/	https://doi.org/10.1016/j.jip.2020.107348
758	Fipronil (TG)	laboratory	Arthropoda	crop pest	Diabrotica virgifera virgifera	Western corn rootworm	filter paper contact	adults	24 hours	none	/	0.15 mg/ml	/	https://doi.org/10.1016/S0261-2194(03)00047-4
759	Fipronil (TG)	laboratory	Chordata	mammal	Bubalus bubalis	Buffalo	oral ingestion	juveniles (calves)	21 days	7 days	increased blood glucose, lactate dehydrogenase and plasmaaspartate aminotransferase enzyme activity, temporary signs of toxicity with salivation, depression, alopecia, decreased body weight (0.5 mg/kg b. wt./day)	/	/	https://doi.org/10.1007/s40011-013-0167-9
760	Fipronil (TG)	laboratory	Arthropoda	non-pest insect	Simulium vittatum	Black fly	aquatic exposure	juveniles (fourth instar)	48 hours	48 hours	/	0.65 μg/L (racemate), 0.72 μg/L (+ enantiomer), 0.74 μg/L (− enantiomer)	/	https://doi.org/10.1080/03601230701391823
761	Fipronil (TG)	laboratory	Chordata	amphibian	Xenopus laevis	African clawed frog	aquatic exposure	juveniles (tadpoles)	96 hours	48 hours	/	850 μg/L (racemate), 910 μg/L (+ enantiomer), 1140 μg/L (− enantiomer)	/	https://doi.org/10.1080/03601230701391823
762	Fipronil (TG)	laboratory	Arthropoda	crustacean	Procambarus clarkii	Crayfish	aquatic exposure	adults	96 hours	48 hours	/	81.7 μg/L (+ enantiomer), 124.89 μg/L (racemate), 163.5 μg/L (− enantiomer)	+ enantiomer more toxic than − enantiomer	https://doi.org/10.1080/03601230701391823
763	Fipronil (TG)	laboratory	Arthropoda	crustacean	Palaemonetes pugio	Grass shrimp	aquatic exposure	adults and juveniles	96 hours	24 hours	/	adult: 0.32 μg/L (racemate), larvae: 0.35 μg/L (− enantiomer), 0.54 μg/L (+ enantiomer), 0.68 μg/L (racemate)	− enantiomer less toxic than + enantiomemr and racemate	https://doi.org/10.1080/03601230701391823
764	Fipronil (TG)	laboratory	Mollusca	mollusc	Mercenaria mercenaria	Hard clam	aquatic exposure	juveniles	96 hours	48 hours	/	177 μg/L (racemate), 187 μg/L (− enantiomer), 208 μg/L (+ enantiomer)	/	https://doi.org/10.1080/03601230701391823
765	Fipronil (Frontline)	laboratory	Chordata	mammal	Rattus norvegicus domestica	Rat	topical application	adults	single dose	21 days	increased plasma progesterone and reduced estradiol levels after 96 hours (70 mg/kg b. wt.), lengthened estrous cycle (>70 mg/kg b. wt.), reduced body weight during pregnancy (>140 mg/kg)	/	/	https://doi.org/10.1016/j.toxlet.2003.08.008
766	Fipronil (TG)	laboratory	Chordata	fish	Oryzias latipes	Japanese rice fish	aquatic exposure	adults	96 hours	none	/	94.2 μg/L (racemate), 95.4 μg/L (+ enantiomer), 98.3 μg/L (− enantiomer)	/	https://doi.org/10.1897/08-658.1
767	Fipronil (TG)	laboratory	Chordata	fish	Oncorhynchus mykiss	Rainbow trout	in vitro	adults (hepatocytes)	96 hours	none	EC50 for cell viability at 26.7 μg/ml, EC50 not achieved for + or − enantiomer at 100 μg/ml	/	racemate more toxic than + or − enantiomer	https://doi.org/10.1897/08-658.1
768	Fipronil (TG)	laboratory	Arthropoda	non-pest insect	Apis mellifera hybrid	Africanized honeybee	oral ingestion	adults (mitochondria)	single dose	none	dose-dependent inhibition of state-3 respiration and ATP production (>25 µM)	/	fipronil more toxic than imidacloprid which had similar effect at 50 µM)	https://doi.org/10.1002/etc.2655
769	Fipronil (TG)	laboratory	Arthropoda	pest insect	Blattella germanica	German cockroach	topical application	adults	72 hours	72 hours	/	1.8 ng/insect (24 hr), 1.3 ng/insect (48 hr), 0.96 ng/insect (48 hr)	/	https://doi.org/10.3923/pjbs.2006.800.804
770	Fipronil (TG)	laboratory	Arthropoda	pest insect	Periplaneta americana	American cockroach	in vitro	adults (thoracic ganglia)	single dose	none	GABA-induced currents blocked (IC50 30 nM)	/	cockroach neurons contain a sensitive glutamate-activated chloride channel that does not exist in mammals	https://doi.org/10.1016/j.pestbp.2009.07.008
771	Fipronil (TG)	laboratory	Chordata	mammal	Rattus norvegicus domestica	Rat	in vitro	adults (root ganglia)	single dose	none	GABA-induced currents blocked (IC50 160 nM)	/	/	https://doi.org/10.1016/j.pestbp.2009.07.008
772	Fipronil (TG)	laboratory	Chordata	fish	Cyprinus carpio	Common carp	aquatic exposure	adults	14 days	none	increased ATP, ADP, and AMP in gills, decreased ATP in liver (>50 µg/dm3)	/	/	https://doi.org/10.1615/HydrobJ.v48.i6.100
773	Fipronil (TG)	laboratory	Arthropoda	pest insect	Periplaneta americana	American cockroach	in vitro	adults (neurons)	single dose	none	LOEC for inhibition of current (1 × 10−10 M), total inhibition at 1 × 10−5 M	/	/	https://doi.org/10.1016/j.neuro.2011.05.015
774	Fipronil (TG)	laboratory	Arthropoda	non-pest insect	Apis mellifera	European honeybee	oral ingestion	adults	22 weeks (1x a week)	none	abnormal development of body size, wings, antennae, decreased number of sealed offspring and brood frames in autumn/winter (0.025 μg/g food)	/	/	Munoz-Capponi EA, Silva-Aguayo G, Concepcion Rodriguez-Maciel J, Rondanelli-Reyes MJ (2018): Sublethal exposure to fipronil affects the morphology and development of honey bees, Apis mellifera. Bulletin of Insectology 71, 121-130.
775	Fipronil (TG)	laboratory	Chordata	mammal	Rattus norvegicus domestica	Rat	oral ingestion	adults	6 hours/14 days	none	altered biomarkers including growth-regulated alpha protein, macrophage inflammatory protein-1 beta, and testosterone after single dose (>25 mg/kg b. wt.) altered biomarkers including cortisol, interleukin-6 and progesterone after 14 days (>5 mg/kg b. wt.)	/	fipronil more toxic than imidacloprid which had few biomarker effects but many metabolite effects	https://doi.org/10.1016/j.taap.2014.11.016
776	Fipronil (TG)	laboratory	Arthropoda	crop pest	Anthonomus grandis	Boll weevil	topical application	adults	72 hours	none	/	0.04 mg/insect (48 hr), 0.029 mg/insect (72 hr)	degradates fipronil-sulfone and sulfide equally toxic as fipronil, fipronil desulfinyl less toxic	https://doi.org/10.1093/jee/92.6.1364
777	Fipronil (TG)	laboratory	Arthropoda	non-pest insect	Bombus terrestris	Bumblebee	oral ingestion	adults	lifespan	none	dose-dependent decrease in longevity and syrup consumption (>3 μg/L)	/	fipronil more toxic than imidacloprid which only reduced mortality >563 μg/L	https://doi.org/10.1002/ps.5838
778	Fipronil (TG)	laboratory	Arthropoda	benthic macroinvertebrate	Chironomus riparius	Midge	diluted in water	adults and juveniles	48 hours/28 days	none	48 hours: increased cellular oxygen consumption, decreased catalase and glutathione S-transferase activities, altered fatty acid profile. 28 days: LOEC for larvae at 0.081 μg/L, EC50 for burrowing inhibition at 0.084 μg/L, impaired activity for adults (>0.05 μg/L)	1.74 μg/L (48 hr)	/	https://doi.org/10.1016/j.aquatox.2019.105292
779	Fipronil (TG)	field	community	benthic macroinvertebrate	Various	macroinvertebrate community	mesocosm	adults and juveniles	30 days	none	taxon richness decreased by fipronil, desulfinyl, sulfone, and sulfide but not amide. EC50 for Chironomidae emergence at 0.11 μg/L (0.03 for sulfide μg/L, 0.06 μg/L for sulfone, 0.78 μg/L for amide, and 0.97 μg/L for desulfinyl)	/	firpronil amide toxic only to mayfly (Rhithrogena sp. at 2.05 μg/L	https://doi.org/10.1126/sciadv.abc1299
780	Fipronil (TG)	laboratory	Chordata	mammal	Mus musculus	Mouse	oral ingestion/intranasal	juveniles	7 days	none	lung inflammation caused by nasal and oral ingestion, inflammation of septal cells with nasal ingestion (8 mg/kg b. wt./day)	/	/	https://doi.org/10.1186/s12995-016-0102-0
781	Fipronil (TG)	laboratory	Arthropoda	non-pest insect	Nomia melanderi	Alkali bee	topical application	female adults	24 hours	none	/	13.19 μg/g insect (1.13 μg/insect)	/	https://doi.org/10.1080/00218839.1999.11101009
782	Fipronil (TG)	laboratory	Arthropoda	non-pest insect	Apis mellifera	European honeybee	topical application	female adults	24 hours	none	/	0.103 μg/g insect (0.013 μg/insect)	/	https://doi.org/10.1080/00218839.1999.11101009
783	Fipronil (TG)	laboratory	Arthropoda	non-pest insect	Megachile rotundata	European leaf-cutting bee	topical application	female adults	24 hours	none	/	0.132 μg/g insect (0.004 μg/insect)	/	https://doi.org/10.1080/00218839.1999.11101009
784	Fipronil (TG)	laboratory	Chordata	amphibian	Xenopus laevis	African clawed frog	in vitro	adults	3 hours	none	IC50 for inhibiton of Xenopus laevis recombinant dio3 enzyme at 0.88 μM	/	/	https://doi.org/10.1016/j.tiv.2021.105141
785	Fipronil (TG)	laboratory	Arthropoda	crop pest	Creontiades dilutus	Green mirid	sediment treatment	juveniles (third instar)	10 days	none	EC50 for immobilisation at 0.10 μg/g organic matter	0.13 μg/g organic matter	/	https://doi.org/10.1897/08-185.1
786	Fipronil (TG)	laboratory	Chordata	mammal	Rattus norvegicus domestica	Rat	dosed by gavage	female adults	14 days	none	decreased total T4 and free T3, upregulation of genes involved with thyroid cell dynamics including. prostaglandin synthase 1, amphiregulin and Rho (3 mg/kg b. wt./d)	/	/	https://doi.org/10.1016/j.taap.2019.114873
787	Fipronil (TG)	laboratory	Arthropoda	parasitoid	Trichogramma japonicum	Wasp	residual contact assay	adults	24 hours	none	/	0.92 mg/L	/	https://doi.org/10.1603/EC11259
788	Fipronil (TG)	laboratory	Arthropoda	parasite	Culex quinquefasciatus	Southern mosquito	diluted in water	juveniles (fourth instar)	24 hours	none	/	0.004 ppm	/	https://doi.org/10.1603/0022-2585-41.3.408
789	Fipronil (TG)	laboratory	Arthropoda	crustacean	Marsupenaeus japonicus	Kuruma prawn	diluted in water	juveniles	96 hours	none	EC50 for immobility 0.17 μg/L	0.21 μg/L	/	https://doi.org/10.1016/j.envpol.2019.05.067
790	Fipronil (TG)	laboratory	Arthropoda	crustacean	Crangon uritai	Sand shrimp	diluted in water	adults	96 hours	none	EC50 for immobility 1.5 μg/L	20 μg/L	/	https://doi.org/10.1016/j.envpol.2019.05.067
791	Fipronil (TG)	laboratory	Arthropoda	crustacean	Americamysis bahia	Opossum shrimp	diluted in water	adults	96 hours	none	EC50 for immobility 0.067 μg/L	0.086 μg/L	/	https://doi.org/10.1016/j.envpol.2019.05.067
792	Fipronil (TG)	laboratory	Chordata	mammal	Mus musculus	Mouse	dosed by gavage	juveniles	28 days	none	reduced feeding, anorexia, lethargy, degeneration and necrosis of hepatocytes and kidney tissue, alveoli damage in lungs, necrosis of testes (10 mg/kg bw)	/	/	https://doi.org/10.5958/0973-970X.2014.01130.4
793	Fipronil (TG)	laboratory	Chordata	fish	Danio rerio	Zebrafish	in vitro	adult (GABA receptor)	single dose	none	IC50 for reduction of GABA-induced current 13.95 μM	/	/	https://doi.org/10.1016/j.jhazmat.2018.11.085
794	Fipronil (TG)	laboratory	Arthropoda	crop pest	Chilo suppressalis	Asian rice borer	topical application	juvenile (fourth instar)	48 hours	none	/	25.5 ng/insect (24 hr), 4.2 ng/insect (48 hr)	/	https://doi.org/10.1016/j.aspen.2017.08.021
795	Fipronil (TG)	laboratory	Arthropoda	crop pest	Spodoptera litura	Tobacco cutworm	topical application/oral ingestion	juvenile (third instar)	96 hours	none	/	4.99 mg/kg food	/	https://doi.org/10.1016/j.pestbp.2018.08.004
796	Fipronil (TG)	laboratory	Arthropoda	pest insect	Blattella germanica	German cockroach	topical application	male adults	120 hours	none	/	5.2 ng/insect (24 hr), 2.7 ng/insect (48 hr), 2.2 ng/insect (72 and 96 hr), 2.1 ng/insect (120 hr)	/	https://doi.org/10.1016/j.aspen.2017.08.021
797	Fipronil (TG)	laboratory	Arthropoda	parasite	Aedes aegypti	Yellow fever mosquito	topical application/oral ingestion	juveniles (fourth instar)	6 days	none	/	topical: 0.062 ng/mg (24 hr), 0.029 ng/mg (48 hr), 0.019 ng/mg (72 hr). Oral: 0.47 ppm (24 hr), 0.12 ppm (48 hr)	/	https://doi.org/10.3390/ijerph14020154
798	Fluralaner (TG)	laboratory	Arthropoda	crop pest	Tetranychus urticae	Two-spotted spider mite	leaf dip bioassay	adults	3 days	3 days	100% mortality at lowest tested dose (3.1 mg/L)	/	fluralaner more toxic than fipronil (fipronil shows 10% mortality at 100 mg/L)	https://doi.org/10.1002/ps.3768
799	Fluralaner (TG)	laboratory	Arthropoda	crop pest	Chilo suppressalis	Asian rice borer	topical application	juveniles (fourth instar)	48 hours	none	/	22.3 ng/insect (24 hr), 3 ng/insect (48 hr)	/	https://doi.org/10.1016/j.aspen.2017.08.021
800	Fluralaner (TG)	laboratory	Arthropoda	crop pest	Tribolium castaneum	Red flour beetle	topical application	adults	96 hours	none	/	107 ng/insect (24 hr), 65.6 ng/insect (48 hr), 55.2 ng/insect (72 hr), 51.8 ng/insect (96 hr)	/	https://doi.org/10.1016/j.aspen.2017.08.021
801	Fluralaner (TG)	laboratory	Arthropoda	crop pest	Spodoptera litura	Tobacco cutworm	topical application	juveniles (third instar)	72 hours	none	/	3.6 ng/insect (48 hr), 3.2 ng/insect (72 hr)	/	https://doi.org/10.1016/j.aspen.2017.08.021
802	Fluralaner (Bravecto)	case study	Chordata	mammal	Oryctolagus cuniculus domesticus	Rabbit	oral ingestion	adults	single dose	90 days	no toxicity observed (25 mg/kg bw)	/	/	https://doi.org/10.1016/j.tcam.2021.100528
803	Fluralaner (TG)	laboratory	Chordata	fish	Danio rerio	Zebrafish	in vitro	adult (GABA receptor)	single dose	none	IC50 for reduction of GABA-induced current 15.12 μM	/	fipronil shows comparable IC50 in GABA receptor (but different toxicity in vivo)	https://doi.org/10.1016/j.jhazmat.2018.11.085
804	Fluralaner (TG)	laboratory	Arthropoda	crop pest	Chilo suppressalis	Asian rice borer	topical application	juveniles (fourth instar)	96 hours	none	/	0.56 mg/L (racemate), 0.29 mg/L (+ enantiomer), 9.8 (− enantiomer)	+ enantiner more toxic than racemate and − enantiomer	https://doi.org/10.1021/acs.jafc.9b07907
805	Fluralaner (TG)	laboratory	Arthropoda	crop pest	Laodelphax striatellus	Small brown planthopper	topical application	adults	96 hours	none	/	0.26 mg/L (racemate), 0.082 mg/L (+ enantiomer), 3.2 (− enantiomer)	+ enantiner more toxic than racemate and − enantiomer	https://doi.org/10.1021/acs.jafc.9b07907
806	Fluralaner (TG)	laboratory	Arthropoda	crop pest	Spodoptera litura	Tobacco cutworm	topical application/oral ingestion	adults and juveniles	96 hours	none	reduced pupation and emergence rate of larvae (0.42 mg/kg for 48 hours)	topical: 3.24 ng/insect (third instar), 202.04 ng/insect (fifth instar) oral: <0.0625 mg/kg food (first instar), 0.15 mg/kg food (third instar), 0.24 mg/kg food (fifth instar), 4.29 mg/L (adult)	/	https://doi.org/10.1016/j.pestbp.2018.08.004
807	Fluralaner (TG)	laboratory	Arthropoda	crop pest	Spodoptera litura	Tobacco cutworm	oral ingestion	juveniles (third instar)	24 hours	none	altered gene expression with 3275 (0.59 mg/kg food) and 2491 (0.78 mg/kg food) differentially expressed genes	/	/	https://doi.org/10.1186/s12864-020-6533-0
808	Fluralaner (TG)	laboratory	Chordata	fish	Danio rerio	Zebrafish	aquatic exposure	adults	15 days	6 days	increased activity of CAT and CarE enzymes (2 mg/L)	>10 mg/L (120 hr)	LC50 of Bravecto also >10 mg/L	https://doi.org/10.1016/j.envpol.2017.09.032
809	Fluralaner (Bravecto)	laboratory	Chordata	mammal (marsupial)	Vombatus ursinus	Bare-nosed wombats	topical application	adults and juveniles	12 weeks (3x dose)	3 weeks	no toxicity observed in clinical or hematological investigations (25 mg/kg bw)	/	altered hematological parameters observed but not considered to correspond with treatment	https://doi.org/10.1186/s13071-020-04500-9
810	Fluralaner (TG)	laboratory	Arthropoda	non-pest insect	Apis mellifera	European honeybee	topical application/oral ingestion	adults	48 hours	none	IC50 for reduction of GABA induced current on RDL (GABA receptor subunit) 13.59 nM	0.126 μg/bee (contact), 0.126 μg/bee (oral)	IC50 for fipronil 11.21	https://doi.org/10.1002/ps.5483
811	Fluralaner (TG)	laboratory	Arthropoda	non-pest insect	Drosophila melanogaster	Fruit fly	oral ingestion	juveniles (third instar)	48 hours	none	/	7 ppm (24 hr), 1.8 ppm (48 hr)	/	https://doi.org/10.3390/ijerph14020154
812	Fluralaner (TG)	laboratory	Arthropoda	parasite	Aedes aegypti	Yellow fever mosquito	aquatic exposure/topical application/oral ingestion	juveniles (fourth instar)	6 days	none	/	2.7 ppb (24 hr), adult topical: 1.3 ng/mg (24 hr), 0.5 ng/mg (48 hr), 0.26 ng/mg (72 hr), 0.14 ng/mg (144hr), adult feeding: 49 ppm (24 hr), 12 ppm (48 hr)	/	https://doi.org/10.3390/ijerph14020154
813	Fluralaner (Bravecto)	laboratory	Chordata	mammal	Atelerix albiventris	African pygmy hedgehog	oral ingestion	adult	single dose	120 days	no toxicity observed (15 mg/kg bw)	/	/	https://doi.org/10.1111/vde.12465
814	Fluralaner (TG)	laboratory	Arthropoda	parasite	Anopheles gambiae	African mosquito	aquatic exposure/topical application	adults and juveniles	72 hours	none	/	larave: 0.4 ppb (24 hr), adult topical: 0.29 (24 hr), 0.21 (48 hr), 0.2 (72 hr)	/	https://doi.org/10.3390/ijerph14020154
815	Fluralaner (TG)	laboratory	Arthropoda	pest insect	Haematobia irritan	Horn fly	topical application	adults	48 hours	none	/	4.62 ng/insect (24 hr), 2.86 ng/insect (48 hr)	/	https://doi.org/10.1038/s41598-020-68121-z
816	Fluralaner (TG)	laboratory	Arthropoda	pest insect	Stomoxys calcitran	Stable fly	topical application	adults	48 hours	none	/	34.5 ng/insect (24 hr),13.9 ng/insect (48 hr)	/	https://doi.org/10.1038/s41598-020-68121-z
817	Fluralaner (TG)	laboratory	Arthropoda	pest insect	Musca domestica	House fly	oral ingestion	adults	48 hours	none	/	2.25 µg/g sugar	fluralaner more toxic than imidacloprid	https://doi.org/10.1038/s41598-020-68121-z
818	Fluralaner (TG)	laboratory	Arthropoda	pest insect	Blattella germanica	German cockroach	topical application	male adults	120 hours	none	/	26.9 ng/insect (24 hr), 10.7 ng/insect (48 hr), 8 ng/insect (72 hr), 5.8 ng/insect (96 hr), 4.9 ng/insect (120 hr)	/	https://doi.org/10.1016/j.aspen.2017.08.021
819	Fluralaner (Bravecto)	laboratory	Arthropoda	parasite	Anopheles stephensi	Mosquito	oral	adult	24 hours	none	IC50 for death 106.8 nM	/	exposure to blood meal containing AI	https://doi.org/10.1073/pnas.1801338115
820	Fluralaner (Bravecto)	laboratory	Arthropoda	parasite	Anopheles gambiae	African mosquito	oral	adult	24 hours	none	IC50 for death 101.4 nM	/	exposure to blood meal containing AI	https://doi.org/10.1073/pnas.1801338115
821	Fluralaner (Bravecto)	laboratory	Arthropoda	parasite	Aedes aegypti	Yellow fever mosquito	oral	adult	24 hours	none	IC50 for death 100 nM	/	exposure to blood meal containing AI	https://doi.org/10.1073/pnas.1801338115
822	Fluralaner (Bravecto)	laboratory	Arthropoda	parasite	Culex pipiens	Mosquito	oral	adult	24 hours	none	IC50 for death 177.5 nM	/	exposure to blood meal containing AI	https://doi.org/10.1073/pnas.1801338115
823	Fluralaner (Bravecto)	laboratory	Arthropoda	pest insect	Phlebotomus argentipes	Sandfly	oral	adult	24 hours	none	IC50 for death 305.5 nM	/	exposure to blood meal containing AI	https://doi.org/10.1073/pnas.1801338115
824	Fluralaner (Bravecto)	laboratory	Arthropoda	pest insect	Lutzomyia longipalpis	Sandfly	oral	adult	24 hours	none	IC50 for death 3051 nM	/	exposure to blood meal containing AI	https://doi.org/10.1073/pnas.1801338115
825	Afoxolaner (Nexgard)	laboratory	Chordata	mammal	Sus domesticus	Pig	oral	adult	single dose	50 days	mild pruritus, no toxicity observed (68 mg/pig)	/	high individual variability in drug plasma concentration	https://doi.org/10.1128/AAC.02334-17
826	Afoxolaner (Nexgard)	case study	Chordata	reptile	Python molurus bivittatus	Burmese python	oral	adult	single dose	30 days	no toxicity observed (2 mg/kg bw)	/	/	https://doi.org/10.1111/vde.12898
827	Afoxolaner (Nexgard)	laboratory	Arthropoda	parasite	Anopheles stephensi	Mosquito	oral	adult	24 hours	none	IC50 for death 56 nM	/	exposure to blood meal containing AI	https://doi.org/10.1073/pnas.1801338115
828	Afoxolaner (Nexgard)	laboratory	Arthropoda	parasite	Anopheles gambiae	African mosquito	oral	adult	24 hours	none	IC50 for death 33.3 nM	/	exposure to blood meal containing AI	https://doi.org/10.1073/pnas.1801338115
829	Afoxolaner (Nexgard)	laboratory	Arthropoda	parasite	Aedes aegypti	Yellow fever mosquito	oral	adult	24 hours	none	IC50 for death 34.2 nM	/	exposure to blood meal containing AI	https://doi.org/10.1073/pnas.1801338115
830	Afoxolaner (Nexgard)	laboratory	Arthropoda	parasite	Culex pipiens	Mosquito	oral	adult	24 hours	none	IC50 for death 92.5 nM	/	exposure to blood meal containing AI	https://doi.org/10.1073/pnas.1801338115
831	Afoxolaner (Nexgard)	laboratory	Arthropoda	pest insect	Phlebotomus argentipes	Sandfly	oral	adult	24 hours	none	IC50 for death 575.4 nM	/	exposure to blood meal containing AI	https://doi.org/10.1073/pnas.1801338115
832	Afoxolaner (Nexgard)	laboratory	Arthropoda	pest insect	Lutzomyia longipalpis	Sandfly	oral	adult	24 hours	none	IC50 for death 1183 nM	/	exposure to blood meal containing AI	https://doi.org/10.1073/pnas.1801338115
833	Selamectin (Revolution)	laboratory	Chordata	mammal	Macaca mulatta	Rhesus macaque	topical application	adults	single dose	none	no toxicity observed in clinical or pathological investigations (12 mg/kg bw)	/	/	https://doi.org/10.1016/j.vetpar.2008.01.012
834	Selamectin (Revolution)	laboratory	Chordata	mammal	Rattus norvegicus domestica	Rat	dosed by gavage	adults	single dose	7 days	no toxicity observed in clinical or hematological investigations (10 mg/kg bw)	/	/	https://doi.org/10.1016/j.exppara.2009.03.008
835	Selamectin (Revolution)	case study	Chordata	bird	Erythrura gouldiae	Gouldian finch	topical application	adults	28 days (2x dose)	none	no toxicity observed (12 mg/kg bw)	/	/	https://doi.org/10.1053/j.jepm.2020.04.010
836	Selamectin (Revolution)	laboratory	Chordata	mammal	Mus musculus	Mouse	topical application	adults	single dose	24 hours	mild toxicity signs including ptosis and piloerection (>100 mg/kg bw)	/	/	https://doi.org/10.1016/S0304-4017(00)00289-2
837	Selamectin (TG)	case study	Chordata	mammal	Paguma larvata	Masked palm civet	topical application	juvenile	6 weeks (3x dose)	none	no toxicity observed in clinical or hematological investigations (15 mg/kg bw)	/	/	https://doi.org/10.1638/2014-0152.1
838	Selamectin (TG)	laboratory	Arthropoda	parasite	Culex tarsalis	Mosquito	oral ingestion	adults	single dose	120 hours	/	151.46 ng/mL	exposure to blood meal containing AI	https://doi.org/10.1371/journal.pntd.0007210
839	Selamectin (Revolution)	case study	Chordata	mammal	Oryctolagus cuniculus domesticus	Rabbit	topical application	adults	8 weeks (3x dose)	14 days	no toxicity observed (15 mg/kg bw)	/	altered hematological parameters, likely caused by recovery of rabbits from parasite infection	https://doi.org/10.4995/wrs.2018.9823
840	Selamectin (TG)	laboratory	Chordata	mammal	Oryctolagus cuniculus domesticus	Rabbit	topical application	adults	8 weeks (2x dose)	none	no toxicity observed (18 mg/kg bw)	/	/	https://doi.org/10.2460/javma.2003.223.322
841	Selamectin (TG)	laboratory	Chordata	mammal	Oryctolagus cuniculus domesticus	Rabbit	topical application	adults	single dose	11 weeks	no toxicity observed (6-18 mg/kg bw)	/	/	https://doi.org/10.1111/j.1365-3164.2007.00563.x
842	Selamectin (Revolution)	case study	Chordata	mammal	Cavia porcellus	Guinea pig	topical application	adults	single dose	28 days	no toxicity observed (13.6-18.75 mg/kg bw)	/	/	https://doi.org/10.1645/GE-2725.1
843	Selamectin (Revolution)	laboratory	Chordata	mammal	Rattus norvegicus domestica	Rat	topical application	adults	30 days (2x dose)	33 days	no toxicity observed in hematologic or serum chemistry investigations (6 mg/kg bw)	/	/	Hill WA, Randolph MM, Lokey SJ, Hayes E, Boyd KL, Mandrell TD (2006): Efficacy and safety of topical selamectin to eradicate pinworm (Syphacia spp.) infections in rats (Rattus norvegicus) and mice (Mus musculus). Journal of the American Association for Laboratory Animal Science 45, 23-26.
844	Selamectin (Revolution)	laboratory	Chordata	bird	Numida meleagris	Helmeted guineafowl	topical application	adults	single dose	28 days	no toxicity observed (20 mg/kg bw)	/	/	https://doi.org/10.1638/2013-0112R.1
845	Selamectin (Revolution)	laboratory	Chordata	mammal	Cavia porcellus	Guinea pig	topical application	adults	18 days (2x dose)	42 days	no toxicity observed (15 mg/kg bw)	/	/	https://doi.org/10.2460/javma.241.8.1056
846	Selamectin (Revolution)	laboratory	Chordata	mammal	Dolichotis patagonum	Patagonian cavy	topical application	adults	single dose	42 days	no toxicity observed (20 mg/kg bw)	/	/	https://doi.org/10.1638/2016-0140R1.1
847	Selamectin (Revolution)	laboratory	Chordata	mammal	Oryctolagus cuniculus domesticus	Rabbit	topical application	adults	single dose	14 days	no toxicity observed (20 mg/kg bw)	/	higher transdermal absorbance in rabbits than dogs	https://doi.org/10.2460/ajvr.73.4.562
848	Selamectin (Revolution)	laboratory	Chordata	amphibian	Rana catesbeiana	American bullfrog	topical application	adults	single dose	30 days	no toxicity observed (6 mg/kg bw)	/	higher transdermal absorbance in frogs than dogs	https://doi.org/10.1638/06-054.1
849	Selamectin (TG)	laboratory	Arthropoda	parasite	Anopheles gambiae	African mosquito	oral ingestion	adults	single dose	120 hours	/	277 ng/mL	exposure to blood meal containing AI	https://doi.org/10.1016/j.actatropica.2011.10.007
850	Selamectin (Revolution)	laboratory	Chordata	mammal	Oryctolagus cuniculus domesticus	Rabbit	topical application	adults	single dose	3 days	dose-dependent disorganisation of epidermal tissue (30 mg/mL pipette)	/	/	https://doi.org/10.1016/j.acthis.2013.11.011
851	Flumethrin (TG)	laboratory	Chordata	mammal	Capra aegagrus hircus	Goat	in vitro	juveniles (spermatozoa)	single dose	none	IC50 for sperm activity 114.47 µg/mL	/	/	Gayatri D, Akhilesh M, Mandal TK (2014): Haemobiochemical profile of goat following single or combined application of flumethrin and imidacloprid on skin. Exploratory Animal and Medical Research 4, 48-56.
852	Flumethrin (TG)	laboratory	Chordata	mammal	Rattus norvegicus domestica	Rat	intraperitoneal injection	adults	6 days	24 hours	decreased hepatic enzyme activity (40 mg/kg)	/	/	https://doi.org/10.1006/taap.1995.1081
853	Flumethrin (TG)	laboratory	Mollusca	mollusc	Unio sp.	Freshwater mussel	in vitro	adults (primary cells)	24 hours	none	morphological changes, IC50 for cell death in gonad cells at 0.3 mg/L	/	/	https://doi.org/10.1007/s11756-021-00692-2
854	Flumethrin (TG)	laboratory	Chordata	mammal	Oryctolagus cuniculus domesticus	Rabbit	intravenous injection/oral ingestion	adults	single dose	72 hours	increased salivation, no other effects (10 mg/kg.bw)	/	/	https://doi.org/10.3109/01480545.2014.910805
855	Flumethrin (TG)	laboratory	Arthropoda	parasite	Aedes aegypti	Yellow fever mosquito	fumigation bioassay	female adults	24 hours	24 hours	/	7.5 g/100 mL	/	https://doi.org/10.1002/ps.5088
856	Flumethrin (TG)	laboratory	Arthropoda	parasite	Aedes albopictus	Asian tiger mosquito	fumigation bioassay	female adults	24 hours	24 hours	/	13 g/100 mL	/	https://doi.org/10.1002/ps.5088
857	Flumethrin (TG)	laboratory	Arthropoda	parasite	Culex quinquefasciatus	Southern mosquito	fumigation bioassay	female adults	24 hours	24 hours	/	6.4 g/100 mL	/	https://doi.org/10.1002/ps.5088
858	Flumethrin (TG)	laboratory	Arthropoda	parasite	AnopheIes quadrimaculatus	Common malaria mosquito	fumigation bioassay	female adults	24 hours	24 hours	/	24 g/100 mL	/	https://doi.org/10.1002/ps.5088
859	Flumethrin (TG)	laboratory	Chordata	fish	Danio rerio	Zebrafish	aquatic exposure	juveniles (embryo)	5 days	none	NOEC at 0.022 mg/L, tremor, altered behaviour, decreased time to hatching (>0.046 mg/L), EC50 0.11 mg/L	/	/	https://doi.org/10.1016/j.aquatox.2012.10.008
860	Flumethrin (TG)	laboratory	Arthropoda	pest insect	Haematobia irritans exigua	Buffalo fly	filter paper contact	adults	4 hours	none	/	0.96 µg/cm2 (2 hours), 0.4 µg/cm2 (4 hours)	/	https://doi.org/10.1111/j.1440-6055.1997.tb01433.x
861	Flumethrin (TG)	laboratory	Arthropoda	non-pest insect	Apis mellifera	European honeybee	residual contact assay	adults	72 hours	none	altered immune-related gene expression (7.89 ppm for 17 hours)	7.89 ppm	/	https://doi.org/10.1016/j.jinsphys.2012.10.019
862	Flumethrin (TG)	laboratory	Chordata	mammal	Rattus norvegicus domestica	Rat	dosed by gavage	male adults	21 days	none	oxidative damage in liver, kidney, brain (15 mg/kg bw)	/	/	https://doi.org/10.1016/j.pestbp.2009.11.011
863	Flumethrin (TG)	laboratory	Chordata	fish	Danio rerio	Zebrafish	aquatic exposure	juveniles (embryo)	48 hours	none	IC50 for most sensitive cellular stress endpoint 2.44x10-4 M	/	/	https://doi.org/10.1021/acs.est.0c04872
864	Flumethrin (TG)	laboratory	Arthropoda	non-pest insect	Apis mellifera	European honeybee	oral ingestion	adults	96 hours	none	avoidance behaviour, reduced lifespan (0.1 ng and 1.0 ng/insect)	/	/	https://doi.org/10.1371/journal.pone.0066295

## Sheet: Sheet1
	Fipronil (TG)	laboratory	Arthropoda	crustacean	Palaemonetes pugio		Fipronil (TG)	laboratory	Arthropoda	pest insect	Camponotus sericeus	Carpenter ant
	Fipronil (TG)	laboratory	Arthropoda	pest insect	Camponotus sericeus		Fipronil (TG)	laboratory	Arthropoda	crop pest	Apolygus lucorum	Mirid bug
	Fipronil (TG)	laboratory	Arthropoda	crop pest	Apolygus lucorum		Fipronil (TG)	laboratory	Arthropoda	pest insect	Bactrocera dorsalis	Oriental fruit fly
	Fipronil (TG)	laboratory	Arthropoda	pest insect	Bactrocera dorsalis		Fipronil (TG)	laboratory	Chordata	mammal	Rattus norvegicus domestica	Rat
	Fipronil (TG)	laboratory	Chordata	mammal	Rattus norvegicus domestica		Fipronil (TG)	laboratory	Chordata	amphibian	Silurana tropicalis	Western clawed frog
	Fipronil (TG)	laboratory	Chordata	amphibian	Silurana tropicalis		Fipronil (TG)	laboratory	Mollusca	mollusc	Elliptio complananta	Eastern elliptio
	Fipronil (TG)	laboratory	Mollusca	mollusc	Elliptio complananta		Fipronil (TG)	laboratory	Mollusca	mollusc	Lampsilis fasciola	Wavy-rayed lampmussel
	Fipronil (TG)	laboratory	Mollusca	mollusc	Lampsilis fasciola		Fipronil (TG)	laboratory	Mollusca	mollusc	Villosa constricta	Freshwater mussel
	Fipronil (TG)	laboratory	Mollusca	mollusc	Villosa constricta		Fipronil (TG)	laboratory	Mollusca	mollusc	Lampsilis siliquoidea	Fatmucket clam
	Fipronil (TG)	laboratory	Mollusca	mollusc	Lampsilis siliquoidea		Fipronil (TG)	laboratory	Arthropoda	zooplankton	Ceriodaphnia dubia	Water flea
	Fipronil (TG)	laboratory	Arthropoda	zooplankton	Ceriodaphnia dubia		Fipronil (TG)	laboratory	Chordata	fish	Danio rerio	Zebrafish
	Fipronil (TG)	laboratory	Chordata	fish	Danio rerio		Fipronil (TG)	laboratory	Arthropoda	non-pest insect	Scaptotrigona postica	Stingless bee
	Fipronil (TG)	laboratory	Arthropoda	non-pest insect	Scaptotrigona postica		Fipronil (TG)	laboratory	Arthropoda	zooplankton	Simocephalus elizabethae	Water flea
	Fipronil (TG)	laboratory	Arthropoda	zooplankton	Simocephalus elizabethae		Fipronil (TG)	laboratory	Arthropoda	benthic macroinvertebrate	Polypedilum nubifer	Non-biting midge
	Fipronil (TG)	laboratory	Arthropoda	benthic macroinvertebrate	Polypedilum nubifer		Fipronil (TG)	laboratory	Arthropoda	non-pest insect	Simulium vittatum	Black fly
	Fipronil (TG)	laboratory	Arthropoda	non-pest insect	Simulium vittatum		Fipronil (TG)	laboratory	Arthropoda	benthic macroinvertebrate	Ischnura senegalensis	Common bluetail
	Fipronil (TG)	laboratory	Arthropoda	benthic macroinvertebrate	Ischnura senegalensis		Fipronil (TG)	laboratory	Arthropoda	pest insect	Solenopsis invicta	Fire ant
	Fipronil (TG)	laboratory	Arthropoda	pest insect	Solenopsis invicta		Fipronil (TG)	laboratory	Chordata	bird	Taeniopygia guttata	Zebra finch
	Fipronil (TG)	laboratory	Chordata	bird	Taeniopygia guttata		Fipronil (TG)	laboratory	Chordata	bird	Gallus gallus domesticus	Chicken
	Fipronil (TG)	laboratory	Chordata	bird	Gallus gallus domesticus		Fipronil (TG)	laboratory	Rotifera	zooplankton	Brachionus calyciflorus	Freshwater rotifer
	Fipronil (TG)	laboratory	Rotifera	zooplankton	Brachionus calyciflorus		Fipronil (TG)	laboratory	Rotifera	zooplankton	Brachionus plicatilis	Marine rotifer
	Fipronil (TG)	laboratory	Rotifera	zooplankton	Brachionus plicatilis		Fipronil (TG)	laboratory	Chordata	bird	Gallus gallus domesticus	Chicken
	Fipronil (TG)	laboratory	Chordata	bird	Gallus gallus domesticus		Fipronil (TG)	laboratory	Arthropoda	crustacean	Farfantepenaeus aztecus	Brown shrimp
	Fipronil (TG)	laboratory	Arthropoda	crustacean	Farfantepenaeus aztecus		Fipronil (TG)	laboratory	Arthropoda	crustacean	Farfantepenaeus aztecus	Brown shrimp
	Fipronil (TG)	laboratory	Arthropoda	crustacean	Farfantepenaeus aztecus		Fipronil (TG)	laboratory	Arthropoda	parasite	Aedes aegypti	Yellow fever mosquito
	Fipronil (TG)	laboratory	Arthropoda	parasite	Culex nigripalpus		Fipronil (TG)	laboratory	Arthropoda	parasite	Aedes albopictus	Asian tiger mosquito
	Fipronil (TG)	laboratory	Arthropoda	parasite	Culex quinquefasciatus		Fipronil (TG)	laboratory	Arthropoda	parasite	Aedes taeniorhynchus	Black salt marsh mosquito
	Fipronil (TG)	laboratory	Arthropoda	non-pest insect	Chironomus crassicaudatus		Fipronil (TG)	laboratory	Arthropoda	parasite	AnopheIes quadrimaculatus	Common malaria mosquito
	Fipronil (TG)	laboratory	Arthropoda	non-pest insect	Glyptotendipes paripes		Fipronil (TG)	laboratory	Arthropoda	parasite	Culex nigripalpus	Florida SLE mosquito
	Fipronil (TG)	laboratory	Chordata	fish	Rutilus frisii		Fipronil (TG)	laboratory	Arthropoda	parasite	Culex quinquefasciatus	Southern mosquito
	Fipronil (TG)	laboratory	Chordata	fish	Rutilus frisii		Fipronil (TG)	laboratory	Arthropoda	non-pest insect	Chironomus crassicaudatus	Non-biting midge
	Fipronil (TG)	laboratory	Chordata	fish	Rutilus frisii		Fipronil (TG)	laboratory	Arthropoda	non-pest insect	Glyptotendipes paripes	Non-biting midge
	Fipronil (TG)	laboratory	Arthropoda	crop pest	Tetranychus urticae		Fipronil (TG)	laboratory	Chordata	fish	Rutilus frisii	Black sea roach
	Fipronil (TG)	laboratory	Chordata	bird	Gallus gallus domesticus		Fipronil (TG)	laboratory	Arthropoda	non-pest insect	Apis mellifera	European honeybee
	Fipronil (TG)	laboratory	Arthropoda	crop pest	Chilo suppressalis		Fipronil (TG)	laboratory	Chordata	fish	Rutilus frisii	Black sea roach
	Fipronil (TG)	laboratory	Arthropoda	crop pest	Sesamia inferens		Fipronil (TG)	laboratory	Chordata	fish	Rutilus frisii	Black sea roach
	Fipronil (TG)	laboratory	Arthropoda	crustacean	Palaemonetes pugio		Fipronil (TG)	laboratory	Arthropoda	crop pest	Tetranychus urticae	Two-spotted spider mite
	Fipronil (TG)	laboratory	Chordata	mammal	Mus musculus		Fipronil (TG)	laboratory	Chordata	bird	Gallus gallus domesticus	Chicken
	Fipronil (TG)	laboratory	Chordata	mammal	Mus musculus		Fipronil (TG)	laboratory	Arthropoda	crop pest	Chilo suppressalis	Asian rice borer
	Fipronil (TG)	laboratory	Chordata	fish	Pimephales promela		Fipronil (TG)	laboratory	Arthropoda	crop pest	Sesamia inferens	Pink stem borer
	Fipronil (TG)	laboratory	Chordata	fish	Pimephales promela		Fipronil (TG)	laboratory	Arthropoda	crustacean	Palaemonetes pugio	Grass shrimp
	Fipronil (TG)	laboratory	Chordata	fish	Pimephales promela		Fipronil (TG)	laboratory	Arthropoda	non-pest insect	Apis mellifera	European honeybee
	Fipronil (TG)	laboratory	Chordata	mammal	Rattus norvegicus domestica		Fipronil (TG)	laboratory	Chordata	mammal	Mus musculus	Mouse
	Fipronil (TG)	laboratory	Arthropoda	zooplankton	Daphnia magna		Fipronil (TG)	laboratory	Chordata	mammal	Mus musculus	Mouse
	Fipronil (TG)	laboratory	Chordata	mammal	Rattus norvegicus domestica		Fipronil (TG)	laboratory	Chordata	fish	Pimephales promela	Fathead minnow
	Fipronil (TG)	laboratory	Arthropoda	crustacean	Diaptomus castor		Fipronil (TG)	laboratory	Chordata	fish	Pimephales promela	Fathead minnow
	Fipronil (TG)	laboratory	Arthropoda	non-pest insect	Chironomus annularius		Fipronil (TG)	laboratory	Chordata	fish	Pimephales promela	Fathead minnow
	Fipronil (TG)	laboratory	Arthropoda	non-pest insect	Chaoborus crystallinus		Fipronil (TG)	laboratory	Arthropoda	non-pest insect	Apis mellifera	European honeybee
	Fipronil (TG)	laboratory	Arthropoda	pest insect	Solenopsis invicta		Fipronil (TG)	laboratory	Chordata	mammal	Rattus norvegicus domestica	Rat
	Fipronil (TG)	laboratory	Chordata	fish	Cyprinus carpio		Fipronil (TG)	laboratory	Arthropoda	zooplankton	Daphnia magna	Water flea
	Fipronil (TG)	laboratory	Arthropoda	zooplankton	Daphnia magna		Fipronil (TG)	laboratory	Arthropoda	non-pest insect	Apis mellifera	European honeybee
	Fipronil (TG)	laboratory	Arthropoda	non-pest insect	Atta sexdens rubropilosa		Fipronil (TG)	laboratory	Chordata	mammal	Rattus norvegicus domestica	Rat
	Fipronil (Frontline)	laboratory	Chordata	fish	Danio rerio		Fipronil (TG)	laboratory	Arthropoda	crustacean	Amphiascus tenuiremis	Copepod
	Fipronil (TG)	laboratory	Chordata	mammal	Rattus norvegicus domestica		Fipronil (TG)	laboratory	Arthropoda	non-pest insect	Apis mellifera	European honeybee
	Fipronil (TG)	laboratory	Chordata	mammal	Rattus norvegicus domestica		Fipronil (TG)	laboratory	Arthropoda	crustacean	Amphiascus tenuiremis	Copepod
	Fipronil (TG)	laboratory	Chordata	mammal	Rattus norvegicus domestica		Fipronil (TG)	laboratory	Arthropoda	non-pest insect	Apis mellifera	European honeybee
	Fipronil (TG)	laboratory	Arthropoda	non-pest insect	Melipona scutellaris		Fipronil (TG)	laboratory	Arthropoda	parasite	Aedes aegypti	Yellow fever mosquito
	Fipronil (TG)	laboratory	Arthropoda	crop pest	Ostrinia nubilalis		Fipronil (TG)	laboratory	Arthropoda	crop pest	Acanthocyclops robustus	Copepod
	Fipronil (Frontline)	case study	Chordata	reptile	Iguana iguana		Fipronil (TG)	laboratory	Arthropoda	crustacean	Diaptomus castor	Copepod
	Fipronil (TG)	laboratory	Arthropoda	parasitoid	Catolaccus grandis		Fipronil (TG)	laboratory	Arthropoda	non-pest insect	Chironomus annularius	Non-biting midge
	Fipronil (TG)	laboratory	Arthropoda	non-pest insect	Scaptotrigona postica		Fipronil (TG)	laboratory	Arthropoda	non-pest insect	Chaoborus crystallinus	Phantom midge
	Fipronil (TG)	laboratory	Chordata	fish	Rhamdia quelen		Fipronil (TG)	laboratory	Arthropoda	pest insect	Solenopsis invicta	Fire ant
	Fipronil (TG)	laboratory	Chordata	mammal	Rattus norvegicus domestica		Fipronil (TG)	laboratory	Chordata	fish	Cyprinus carpio	Common carp
	Fipronil (TG)	laboratory	Arthropoda	crop pest	Nilaparvata lugens		Fipronil (TG)	laboratory	Arthropoda	zooplankton	Daphnia magna	Water flea
	Fipronil (TG)	laboratory	Arthropoda	crustacean	Callinectes sapidus		Fipronil (TG)	laboratory	Arthropoda	non-pest insect	Atta sexdens rubropilosa	Leaf-cutting ant
	Fipronil (TG)	laboratory	Arthropoda	non-pest insect	Pieris brassicae		Fipronil (Frontline)	laboratory	Chordata	fish	Danio rerio	Zebrafish
	Fipronil (TG)	laboratory	Chordata	amphibian	Eupemphix nattereri		Fipronil (TG)	laboratory	Chordata	mammal	Rattus norvegicus domestica	Rat
	Fipronil (TG)	laboratory	Chordata	mammal	Rattus norvegicus domestica		Fipronil (TG)	laboratory	Chordata	mammal	Rattus norvegicus domestica	Rat
	Fipronil (TG)	laboratory	Chordata	fish	Cyprinus carpio		Fipronil (TG)	laboratory	Chordata	mammal	Rattus norvegicus domestica	Rat
	Fipronil (TG)	laboratory	Chordata	fish	Cyprinus carpio		Fipronil (TG)	laboratory	Arthropoda	non-pest insect	Melipona scutellaris	Stingless bee
	Fipronil (TG)	laboratory	Arthropoda	crop pest	Nilaparvata lugens		Fipronil (TG)	laboratory	Arthropoda	non-pest insect	Apis mellifera	European honeybee
	Fipronil (TG)	laboratory	Arthropoda	crustacean	Penaeus monodon		Fipronil (TG)	laboratory	Arthropoda	crop pest	Ostrinia nubilalis	European corn borer
	Fipronil (TG)	laboratory	Arthropoda	non-pest insect	Drosophila melanogaster		Fipronil (TG)	laboratory	Arthropoda	non-pest insect	Apis mellifera	European honeybee
	Fipronil (TG)	laboratory	Chordata	fish	Danio rerio		Fipronil (Frontline)	case study	Chordata	reptile	Iguana iguana	Green iguana
	Fipronil (TG)	laboratory	Chordata	amphibian	Xenopus laevis		Fipronil (TG)	laboratory	Cnidaria	invertebrate	Acropora tenuis	Coral
	Fipronil (TG)	laboratory	Chordata	fish	Danio rerio		Fipronil (TG)	laboratory	Arthropoda	parasitoid	Catolaccus grandis	Wasp
	Fipronil (TG)	laboratory	Arthropoda	zooplankton	Daphnia magna		Fipronil (TG)	laboratory	Arthropoda	non-pest insect	Scaptotrigona postica	Stingless bee
	Fipronil (Topline)	laboratory	Arthropoda	non-pest insect	Folsomia candida		Fipronil (TG)	laboratory	Chordata	fish	Rhamdia quelen	Silver catfish
	Fipronil (TG)	laboratory	Arthropoda	pest insect	Periplaneta americana		Fipronil (TG)	laboratory	Chordata	mammal	Rattus norvegicus domestica	Rat
	Fipronil (Topline)	laboratory	Arthropoda	non-pest insect	Folsomia candida		Fipronil (TG)	laboratory	Arthropoda	crustacean	Amphiascus tenuiremis	Copepod
	Fipronil (TG)	laboratory	Arthropoda	non-pest insect	Folsomia candida		Fipronil (TG)	laboratory	Arthropoda	crop pest	Nilaparvata lugens	Brown planthopper
	Fipronil (TG)	laboratory	Arthropoda	annelid	Eisenia andrei		Fipronil (TG)	laboratory	Arthropoda	crustacean	Callinectes sapidus	Blue crab
	Fipronil (TG)	laboratory	Arthropoda	annelid	Enchytraeus crypticus		Fipronil (TG)	laboratory	Arthropoda	non-pest insect	Pieris brassicae	Cabbage butterfly
	Fipronil (TG)	laboratory	Chordata	fish	Danio rerio		Fipronil (TG)	laboratory	Chordata	amphibian	Eupemphix nattereri	Cuyaba dwarf frog
	Fipronil (TG)	laboratory	Chordata	mammal	Sus domesticus		Fipronil (TG)	laboratory	Chordata	mammal	Rattus norvegicus domestica	Rat
	Fipronil (TG)	laboratory	Arthropoda	pest insect	Periplaneta americana		Fipronil (TG)	laboratory	Chordata	fish	Cyprinus carpio	Common carp
	Fipronil (TG)	laboratory	Arthropoda	crop pest	Apolygus lucorum		Fipronil (TG)	laboratory	Chordata	fish	Cyprinus carpio	Common carp
	Fipronil (TG)	laboratory	Arthropoda	pest insect	Solenopsis invicta		Fipronil (TG)	laboratory	Arthropoda	crop pest	Nilaparvata lugens	Brown planthopper
	Fipronil (TG)	laboratory	Arthropoda	pest insect	Solenopsis invicta		Fipronil (TG)	laboratory	Arthropoda	crustacean	Penaeus monodon	Black tiger shrimp
	Fipronil (TG)	laboratory	Arthropoda	non-pest insect	Drosophila melanogaster		Fipronil (TG)	laboratory	Arthropoda	non-pest insect	Drosophila melanogaster	Fruit fly
	Fipronil (TG)	laboratory	Chordata	fish	Danio rerio		Fipronil (TG)	laboratory	Chordata	fish	Danio rerio	Zebrafish
	Fipronil (TG)	laboratory	Arthropoda	crop pest	Spodoptera litura		Fipronil (TG)	laboratory	Chordata	amphibian	Xenopus laevis	African clawed frog
	Fipronil (TG)	laboratory	Chordata	fish	Danio rerio		Fipronil (TG)	laboratory	Chordata	fish	Danio rerio	Zebra fish
	Fipronil (TG)	laboratory	Chordata	fish	Danio rerio		Fipronil (TG)	laboratory	Arthropoda	zooplankton	Daphnia magna	Water flea
	Fipronil (TG)	laboratory	Arthropoda	pest insect	Solenopsis invicta		Fipronil (Topline)	laboratory	Arthropoda	non-pest insect	Folsomia candida	Springtail
	Fipronil (TG)	field	Mollusca	mollusc	Crassostrea virginica		Fipronil (TG)	laboratory	Arthropoda	pest insect	Periplaneta americana	American cockroach
	Fipronil (TG)	field	Arthropoda	crustacean	Palaemonetes pugio		Fipronil (Topline)	laboratory	Arthropoda	non-pest insect	Folsomia candida	Springtail
	Fipronil (TG)	laboratory	Arthropoda	zooplankton	Ceriodaphnia dubia		Fipronil (TG)	laboratory	Arthropoda	non-pest insect	Folsomia candida	Springtail
	Fipronil (TG)	laboratory	Arthropoda	crustacean	Hyalella azteca		Fipronil (TG)	laboratory	Arthropoda	annelid	Eisenia andrei	Earthworm
	Fipronil (TG)	laboratory	Arthropoda	benthic macroinvertebrate	Chironomus dilutus		Fipronil (TG)	laboratory	Arthropoda	annelid	Enchytraeus crypticus	White worm
	Fipronil (TG)	laboratory	Arthropoda	benthic macroinvertebrate	Hexagenia sp.		Fipronil (TG)	laboratory	Chordata	fish	Danio rerio	Zebra fish
	Fipronil (TG)	laboratory	Arthropoda	benthic macroinvertebrate	Baetis tricaudatusb		Fipronil (TG)	laboratory	Chordata	mammal	Sus domesticus	Pig
	Fipronil (TG)	laboratory	Arthropoda	benthic macroinvertebrate	Diphetor hageni		Fipronil (TG)	laboratory	Arthropoda	pest insect	Periplaneta americana	American cockroach
	Fipronil (TG)	laboratory	Arthropoda	benthic macroinvertebrate	Fallceon quilleri		Fipronil (TG)	laboratory	Arthropoda	crop pest	Apolygus lucorum	Mirid bug
	Fipronil (TG)	laboratory	Arthropoda	benthic macroinvertebrate	Serratella micheneri		Fipronil (TG)	laboratory	Arthropoda	pest insect	Solenopsis invicta	Fire ant
	Fipronil (TG)	laboratory	Arthropoda	benthic macroinvertebrate	Ephemeralla excrucians		Fipronil (TG)	laboratory	Arthropoda	pest insect	Solenopsis invicta	Fire ant
	Fipronil (TG)	laboratory	Arthropoda	benthic macroinvertebrate	Taenionema sp.		Fipronil (TG)	laboratory	Arthropoda	non-pest insect	Drosophila melanogaster	Fruit fly
	Fipronil (TG)	laboratory	Arthropoda	benthic macroinvertebrate	Isoperla quinquepunctata		Fipronil (TG)	laboratory	Arthropoda	non-pest insect	Apis cerana	Asian honey bee
	Fipronil (TG)	laboratory	Arthropoda	benthic macroinvertebrate	Tricorythodes sp.		Fipronil (TG)	laboratory	Chordata	fish	Danio rerio	Zebra fish
	Fipronil (TG)	laboratory	Arthropoda	benthic macroinvertebrate	Hydropsyche sp.		Fipronil (TG)	laboratory	Arthropoda	crop pest	Spodoptera litura	Tobacco cutworm
	Fipronil (TG)	laboratory	Arthropoda	benthic macroinvertebrate	Nectopsyche sp.		Fipronil (TG)	laboratory	Chordata	fish	Danio rerio	Zebrafish
	Fipronil (TG)	laboratory	Arthropoda	benthic macroinvertebrate	Helicopsyche sp		Fipronil (TG)	laboratory	Chordata	fish	Danio rerio	Zebrafish
	Fipronil (TG)	laboratory	Arthropoda	crop pest	Spodoptera frugiperda		Fipronil (TG)	laboratory	Arthropoda	pest insect	Solenopsis invicta	Fire ant
	Fipronil (TG)	laboratory	Chordata	fish	Danio rerio		Fipronil (TG)	field	Mollusca	mollusc	Crassostrea virginica	Eastern oyster
	Fipronil (TG)	laboratory	Chordata	fish	Oryzias latipes		Fipronil (TG)	field	Arthropoda	crustacean	Palaemonetes pugio	Grass shrimp
	Fipronil (TG)	laboratory	Arthropoda	crustacean	Palaemonetes pugio		Fipronil (TG)	laboratory	Arthropoda	zooplankton	Ceriodaphnia dubia	Water flea
	Fipronil (TG)	laboratory	Chordata	fish	Oncorhynchus mykiss		Fipronil (TG)	laboratory	Arthropoda	crustacean	Hyalella azteca	Freshwater shrimp
	Fipronil (TG)	laboratory	Chordata	fish	Oncorhynchus mykiss		Fipronil (TG)	laboratory	Arthropoda	benthic macroinvertebrate	Chironomus dilutus	Non-biting midge
	Fipronil (Frontline)	laboratory	Chordata	mammal	Rattus norvegicus domestica		Fipronil (TG)	laboratory	Arthropoda	benthic macroinvertebrate	Hexagenia sp.	Burrower mayfly
	Fipronil (TG)	laboratory	Chordata	mammal	Rattus norvegicus domestica		Fipronil (TG)	laboratory	Arthropoda	benthic macroinvertebrate	Baetis tricaudatusb	Mayfly
	Fipronil (TG)	laboratory	Chordata	mammal	Rattus norvegicus domestica		Fipronil (TG)	laboratory	Arthropoda	benthic macroinvertebrate	Diphetor hageni	Mayfly
	Fipronil (TG)	laboratory	Chordata	mammal	Mus musculus		Fipronil (TG)	laboratory	Arthropoda	benthic macroinvertebrate	Fallceon quilleri	Small minnow mayfly
	Fipronil (TG)	laboratory	Chordata	mammal	Mus musculus		Fipronil (TG)	laboratory	Arthropoda	benthic macroinvertebrate	Serratella micheneri	Spiny crawler mayfly
	Fipronil (TG)	laboratory	Chordata	fish	Oryzias latipes		Fipronil (TG)	laboratory	Arthropoda	benthic macroinvertebrate	Ephemeralla excrucians	Spiny crawler mayfly
	Fipronil (TG)	laboratory	Arthropoda	benthic macroinvertebrate	Cricotopus lebetis		Fipronil (TG)	laboratory	Arthropoda	benthic macroinvertebrate	Taenionema sp.	Winter stonefly
	Fipronil (TG)	laboratory	Chordata	fish	Danio rerio		Fipronil (TG)	laboratory	Arthropoda	benthic macroinvertebrate	Isoperla quinquepunctata	Little yellow stonefly
	Fipronil (TG)	laboratory	Arthropoda	parasite	Cimex lectularius		Fipronil (TG)	laboratory	Arthropoda	benthic macroinvertebrate	Tricorythodes sp.	Little stout crawler mayfly
	Fipronil (TG)	laboratory	Arthropoda	non-pest insect	Melipona scutellaris		Fipronil (TG)	laboratory	Arthropoda	benthic macroinvertebrate	Hydropsyche sp.	Netspinning cadisfly
	Fipronil (TG)	laboratory	Arthropoda	non-pest insect	Melipona scutellaris		Fipronil (TG)	laboratory	Arthropoda	benthic macroinvertebrate	Nectopsyche sp.	Long-horned cadisfly
	Fipronil (TG)	laboratory	Chordata	fish	Danio rerio		Fipronil (TG)	laboratory	Arthropoda	benthic macroinvertebrate	Helicopsyche sp	Cadisfly
	Fipronil (TG)	laboratory	Arthropoda	crop pest	Nilaparvata lugens		Fipronil (TG)	laboratory	Arthropoda	crop pest	Spodoptera frugiperda	Fall armyworm
	Fipronil (TG)	laboratory	Arthropoda	crop pest	Spodoptera litura		Fipronil (TG)	laboratory	Chordata	fish	Danio rerio	Zebrafish
	Fipronil (TG)	laboratory	Chordata	fish	Pseudorasbora parva		Fipronil (TG)	laboratory	Chordata	fish	Oryzias latipes	Japanese rice fish
	Fipronil (TG)	laboratory	Chordata	crop pest	Plutella xylostella		Fipronil (TG)	laboratory	Arthropoda	crustacean	Palaemonetes pugio	Grass shrimp
	Fipronil (TG)	laboratory	Arthropoda	pest insect	Musca domestica		Fipronil (TG)	laboratory	Arthropoda	non-pest insect	Apis mellifera	European honeybee
	Fipronil (TG)	laboratory	Chordata	mammal	Ovis aries		Fipronil (TG)	laboratory	Chordata	fish	Oncorhynchus mykiss	Rainbow trout
	Fipronil (TG)	laboratory	Chordata	fish	Danio rerio		Fipronil (TG)	laboratory	Chordata	fish	Oncorhynchus mykiss	Rainbow trout
	Fipronil (TG)	laboratory	Arthropoda	crop pest	Scapteriscus vicinus		Fipronil (Frontline)	laboratory	Chordata	mammal	Rattus norvegicus domestica	Rat
	Fipronil (TG)	laboratory	Chordata	mammal	Mus musculus		Fipronil (TG)	laboratory	Chordata	mammal	Rattus norvegicus domestica	Rat
	Fipronil (TG)	laboratory	Chordata	bird	Colinus virginianus		Fipronil (TG)	laboratory	Chordata	mammal	Rattus norvegicus domestica	Rat
	Fipronil (TG)	laboratory	Chordata	bird	Taeniopygia guttata		Fipronil (TG)	laboratory	Chordata	mammal	Mus musculus	Mouse
	Fipronil (TG)	laboratory	Chordata	mammal	Rattus norvegicus domestica		Fipronil (TG)	laboratory	Chordata	mammal	Mus musculus	Mouse
	Fipronil (TG)	laboratory	Chordata	bird	Coturnix japonica		Fipronil (TG)	laboratory	Chordata	fish	Oryzias latipes	Japanese rice fish
	Fipronil (TG)	laboratory	Chordata	bird	Coturnix japonica		Fipronil (TG)	laboratory	Arthropoda	benthic macroinvertebrate	Cricotopus lebetis	Midge
	Fipronil (TG)	laboratory	Arthropoda	crustacean	Palaemonetes pugio		Fipronil (TG)	laboratory	Chordata	fish	Danio rerio	Zebrafish
	Fipronil (TG)	laboratory	Chordata	mammal	Rattus norvegicus domestica		Fipronil (TG)	laboratory	Arthropoda	parasite	Cimex lectularius	Bed bug
	Fipronil (TG)	laboratory	Arthropoda	crop pest	Spodoptera littoralis		Fipronil (TG)	laboratory	Arthropoda	non-pest insect	Melipona scutellaris	Stingless bee
	Fipronil (TG)	laboratory	Arthropoda	pest insect	Blattella germanica		Fipronil (TG)	laboratory	Arthropoda	non-pest insect	Melipona scutellaris	Stingless bee
	Fipronil (TG)	laboratory	Arthropoda	pest insect	Periplaneta americana		Fipronil (TG)	laboratory	Chordata	fish	Danio rerio	Zebrafish
	Fipronil (TG)	laboratory	Arthropoda	non-pest insect	Hippodamia convergens		Fipronil (TG)	laboratory	Arthropoda	crop pest	Nilaparvata lugens	Brown planthopper
	Fipronil (TG)	laboratory	Arthropoda	benthic macroinvertebrate	Sympetrum infuscatum		Fipronil (TG)	laboratory	Arthropoda	crop pest	Spodoptera litura	Tobacco cutworm
	Fipronil (TG)	laboratory	Arthropoda	benthic macroinvertebrate	Sympetrum frequens		Fipronil (TG)	laboratory	Arthropoda	non-pest insect	Apis mellifera	European honeybee
	Fipronil (TG)	laboratory	Arthropoda	non-pest insect	Scaptotrigona postica		Fipronil (TG)	laboratory	Chordata	fish	Pseudorasbora parva	Topmouth gudgeon
	Fipronil (TG)	laboratory	Chordata	mammal	Rattus norvegicus domestica		Fipronil (TG)	laboratory	Chordata	crop pest	Plutella xylostella	Diamond-back moth
	Fipronil (TG)	laboratory	Arthropoda	pest insect	Lucilia sericata		Fipronil (TG)	laboratory	Arthropoda	pest insect	Musca domestica	House fly
	Fipronil (TG)	laboratory	Arthropoda	non-pest insect	Apis mellifera		Fipronil (TG)	laboratory	Chordata	mammal	Ovis aries	Sheep
	Fipronil (TG)	laboratory	Chordata	mammal	Mus musculus		Fipronil (TG)	laboratory	Chordata	fish	Danio rerio	Zebrafish
	Fipronil (TG)	laboratory	Arthropoda	crop pest	Leptinotarsa decemlineata		Fipronil (TG)	laboratory	Arthropoda	crop pest	Scapteriscus vicinus	Tawny mole cricket
	Fipronil (TG)	laboratory	Chordata	mammal	Rattus norvegicus domestica		Fipronil (TG)	laboratory	Chordata	mammal	Mus musculus	Mouse
	Fipronil (TG)	laboratory	Chordata	mammal	Mus musculus		Fipronil (TG)	laboratory	Chordata	bird	Colinus virginianus	Northern bobwhite quail
	Fipronil (TG)	laboratory	Arthropoda	pest insect	Blattella germanica		Fipronil (TG)	laboratory	Chordata	bird	Taeniopygia guttata	Zebra finch
	Fipronil (TG)	laboratory	Arthropoda	pest insect	Musca domestica		Fipronil (TG)	laboratory	Chordata	mammal	Rattus norvegicus domestica	Rat
	Fipronil (TG)	laboratory	Arthropoda	crop pest	Diabrotica virgifera virgifera		Fipronil (TG)	laboratory	Chordata	bird	Coturnix japonica	Japanese quail
	Fipronil (TG)	laboratory	Chordata	fish	Prochilodus lineatus		Fipronil (TG)	laboratory	Chordata	bird	Coturnix japonica	Japanese quail
	Fipronil (TG)	laboratory	Arthropoda	non-pest insect	Folsomia candida		Fipronil (TG)	laboratory	Arthropoda	crustacean	Palaemonetes pugio	Grass shrimp
	Fipronil (TG)	laboratory	Arthropoda	non-pest insect	Apis mellifera		Fipronil (TG)	laboratory	Chordata	mammal	Rattus norvegicus domestica	Rat
	Fipronil (TG)	laboratory	Arthropoda	non-pest insect	Apis mellifera		Fipronil (TG)	laboratory	Arthropoda	crop pest	Spodoptera littoralis	Egyptian cotton leafworm
	Fipronil (TG)	laboratory	Chordata	mammal	Rattus norvegicus domestica		Fipronil (TG)	field	Arthropoda	non-pest insect	Apis mellifera	European honeybee
	Fipronil (TG)	laboratory	Arthropoda	parasite	Triatoma infestans		Fipronil (TG)	field	Arthropoda	non-pest insect	Apis mellifera	European honeybee
	Fipronil (TG)	laboratory	Arthropoda	non-pest insect	Apis mellifera hybrid		Fipronil (TG)	laboratory	Arthropoda	pest insect	Blattella germanica	German cockroach
	Fipronil (TG)	laboratory	Arthropoda	non-pest insect	Apis mellifera hybrid		Fipronil (TG)	laboratory	Arthropoda	pest insect	Periplaneta americana	American cockroach
	Fipronil (TG)	laboratory	Arthropoda	non-pest insect	Apis mellifera		Fipronil (TG)	laboratory	Arthropoda	non-pest insect	Hippodamia convergens	Convergent ladybird beetle
	Fipronil (TG)	laboratory	Annelida	annelid	Eisenia fetida		Fipronil (TG)	laboratory	Arthropoda	benthic macroinvertebrate	Sympetrum infuscatum	Skimmer dragonfly
	Fipronil (TG)	laboratory	Arthropoda	zooplankton	Ceriodaphnia dubia		Fipronil (TG)	laboratory	Arthropoda	benthic macroinvertebrate	Sympetrum frequens	Skimmer dragonfly
	Fipronil (TG)	laboratory	Annelida	annelid	Eisenia fetida		Fipronil (TG)	laboratory	Arthropoda	non-pest insect	Scaptotrigona postica	Stingless bee
	Fipronil (TG)	laboratory	Chordata	fish	Danio rerio		Fipronil (TG)	laboratory	Chordata	mammal	Rattus norvegicus domestica	Rat
	Fipronil (TG)	laboratory	Chordata	fish	Danio rerio		Fipronil (TG)	laboratory	Arthropoda	pest insect	Lucilia sericata	Common green bottle fly
	Fipronil (TG)	laboratory	Arthropoda	zooplankton	Daphnia magna		Fipronil (TG)	laboratory	Arthropoda	non-pest insect	Apis mellifera	European honeybee
	Fipronil (TG)	laboratory	Chordata	fish	Danio rerio		Fipronil (TG)	laboratory	Chordata	mammal	Mus musculus	Mouse
	Fipronil (TG)	laboratory	Arthropoda	non-pest insect	Apis mellifera		Fipronil (TG)	laboratory	Arthropoda	crop pest	Leptinotarsa decemlineata	Colorado potato beetle
	Fipronil (TG)	laboratory	Arthropoda	non-pest insect	Apis mellifera		Fipronil (TG)	laboratory	Chordata	mammal	Rattus norvegicus domestica	Rat
	Fipronil (TG)	laboratory	Arthropoda	crop pest	Diabrotica virgifera virgifera		Fipronil (TG)	laboratory	Chordata	mammal	Mus musculus	Mouse
	Fipronil (TG)	laboratory	Chordata	mammal	Bubalus bubalis		Fipronil (TG)	laboratory	Arthropoda	pest insect	Blattella germanica	German cockroach
	Fipronil (TG)	laboratory	Arthropoda	non-pest insect	Simulium vittatum		Fipronil (TG)	laboratory	Arthropoda	pest insect	Musca domestica	House fly
	Fipronil (TG)	laboratory	Chordata	amphibian	Xenopus laevis		Fipronil (TG)	laboratory	Arthropoda	crop pest	Diabrotica virgifera virgifera	Western corn rootworm
	Fipronil (TG)	laboratory	Arthropoda	crustacean	Procambarus clarkii		Fipronil (TG)	laboratory	Chordata	fish	Prochilodus lineatus	Prochilod
	Fipronil (TG)	laboratory	Arthropoda	crustacean	Palaemonetes pugio		Fipronil (TG)	laboratory	Arthropoda	non-pest insect	Folsomia candida	Springtail
	Fipronil (TG)	laboratory	Mollusca	mollusc	Mercenaria mercenaria		Fipronil (TG)	laboratory	Arthropoda	non-pest insect	Apis mellifera	European honeybee
	Fipronil (Frontline)	laboratory	Chordata	mammal	Rattus norvegicus domestica		Fipronil (TG)	laboratory	Arthropoda	non-pest insect	Apis mellifera	European honeybee
	Fipronil (TG)	laboratory	Chordata	fish	Oryzias latipes		Fipronil (TG)	laboratory	Chordata	mammal	Rattus norvegicus domestica	Rat
	Fipronil (TG)	laboratory	Chordata	fish	Oncorhynchus mykiss		Fipronil (TG)	laboratory	Arthropoda	parasite	Triatoma infestans	Kissing bug
	Fipronil (TG)	laboratory	Arthropoda	non-pest insect	Apis mellifera hybrid		Fipronil (TG)	laboratory	Arthropoda	non-pest insect	Apis mellifera hybrid	Africanized honeybee
	Fipronil (TG)	laboratory	Arthropoda	pest insect	Blattella germanica		Fipronil (TG)	laboratory	Arthropoda	non-pest insect	Apis mellifera hybrid	Africanized honeybee
	Fipronil (TG)	laboratory	Arthropoda	pest insect	Periplaneta americana		Fipronil (TG)	laboratory	Arthropoda	non-pest insect	Apis mellifera	European honeybee
	Fipronil (TG)	laboratory	Chordata	mammal	Rattus norvegicus domestica		Fipronil (TG)	laboratory	Annelida	annelid	Eisenia fetida	Earthworm
	Fipronil (TG)	laboratory	Chordata	fish	Cyprinus carpio		Fipronil (TG)	laboratory	Mollusca	mollusc	Anodonta woodiana	Chinese pond mussel
	Fipronil (TG)	laboratory	Arthropoda	pest insect	Periplaneta americana		Fipronil (TG)	laboratory	Arthropoda	zooplankton	Ceriodaphnia dubia	Water flea
	Fipronil (TG)	laboratory	Arthropoda	non-pest insect	Apis mellifera		Fipronil (TG)	laboratory	Annelida	annelid	Eisenia fetida	Earthworm
	Fipronil (TG)	laboratory	Chordata	mammal	Rattus norvegicus domestica		Fipronil (TG)	laboratory	Chordata	fish	Danio rerio	Zebrafish
	Fipronil (TG)	laboratory	Arthropoda	non-pest insect	Bombus terrestris		Fipronil (TG)	laboratory	Chordata	fish	Danio rerio	Zebrafish
	Fipronil (TG)	laboratory	Arthropoda	benthic macroinvertebrate	Chironomus riparius		Fipronil (TG)	laboratory	Arthropoda	zooplankton	Daphnia magna	Water flea
	Fipronil (TG)	field	community	benthic macroinvertebrate	Various		Fipronil (TG)	laboratory	Chordata	fish	Danio rerio	Zebrafish
	Fipronil (TG)	laboratory	Chordata	mammal	Mus musculus		Fipronil (TG)	laboratory	Arthropoda	non-pest insect	Apis mellifera	European honeybee
	Fipronil (TG)	laboratory	Arthropoda	non-pest insect	Nomia melanderi		Fipronil (TG)	laboratory	Arthropoda	non-pest insect	Apis mellifera	European honeybee
	Fipronil (TG)	laboratory	Arthropoda	non-pest insect	Apis mellifera		Fipronil (TG)	laboratory	Arthropoda	crop pest	Diabrotica virgifera virgifera	Western corn rootworm
	Fipronil (TG)	laboratory	Arthropoda	non-pest insect	Megachile rotundata		Fipronil (TG)	laboratory	Chordata	mammal	Bubalus bubalis	Buffalo
	Fipronil (TG)	laboratory	Chordata	amphibian	Xenopus laevis		Fipronil (TG)	laboratory	Arthropoda	non-pest insect	Simulium vittatum	Black fly
	Fipronil (TG)	laboratory	Arthropoda	crop pest	Creontiades dilutus		Fipronil (TG)	laboratory	Chordata	amphibian	Xenopus laevis	African clawed frog
	Fipronil (TG)	laboratory	Chordata	mammal	Rattus norvegicus domestica		Fipronil (TG)	laboratory	Arthropoda	crustacean	Procambarus clarkii	Crayfish
	Fipronil (TG)	laboratory	Arthropoda	parasitoid	Trichogramma japonicum		Fipronil (TG)	laboratory	Arthropoda	crustacean	Palaemonetes pugio	Grass shrimp
	Fipronil (TG)	laboratory	Arthropoda	parasite	Culex quinquefasciatus		Fipronil (TG)	laboratory	Mollusca	mollusc	Mercenaria mercenaria	Hard clam
	Fipronil (TG)	laboratory	Arthropoda	crustacean	Marsupenaeus japonicus		Fipronil (Frontline)	laboratory	Chordata	mammal	Rattus norvegicus domestica	Rat
	Fipronil (TG)	laboratory	Arthropoda	crustacean	Crangon uritai		Fipronil (TG)	laboratory	Chordata	fish	Oryzias latipes	Japanese rice fish
	Fipronil (TG)	laboratory	Chordata	mammal	Mus musculus		Fipronil (TG)	laboratory	Chordata	fish	Oncorhynchus mykiss	Rainbow trout
	Fipronil (TG)	laboratory	Chordata	fish	Danio rerio		Fipronil (TG)	laboratory	Arthropoda	non-pest insect	Apis mellifera hybrid	Africanized honeybee
	Fipronil (TG)	laboratory	Arthropoda	crop pest	Chilo suppressalis		Fipronil (TG)	laboratory	Arthropoda	pest insect	Blattella germanica	German cockroach
	Fipronil (TG)	laboratory	Arthropoda	crop pest	Spodoptera litura		Fipronil (TG)	laboratory	Arthropoda	pest insect	Periplaneta americana	American cockroach
	Fipronil (TG)	laboratory	Arthropoda	pest insect	Blattella germanica		Fipronil (TG)	laboratory	Chordata	mammal	Rattus norvegicus domestica	Rat
	Fipronil (TG)	laboratory	Arthropoda	parasite	Aedes aegypti		Fipronil (TG)	laboratory	Chordata	fish	Cyprinus carpio	Common carp
							Fipronil (TG)	laboratory	Arthropoda	pest insect	Periplaneta americana	American cockroach
							Fipronil (TG)	laboratory	Arthropoda	non-pest insect	Apis mellifera	European honeybee
							Fipronil (TG)	laboratory	Chordata	mammal	Rattus norvegicus domestica	Rat
							Fipronil (TG)	laboratory	Arthropoda	crop pest	Anthonomus grandis	Boll weevil
							Fipronil (TG)	laboratory	Arthropoda	non-pest insect	Bombus terrestris	Bumblebee
							Fipronil (TG)	laboratory	Arthropoda	benthic macroinvertebrate	Chironomus riparius	Midge
							Fipronil (TG)	field	community	benthic macroinvertebrate	Various	macroinvertebrate community
							Fipronil (TG)	laboratory	Chordata	mammal	Mus musculus	Mouse
							Fipronil (TG)	laboratory	Arthropoda	non-pest insect	Nomia melanderi	Alkali bee
							Fipronil (TG)	laboratory	Arthropoda	non-pest insect	Apis mellifera	European honeybee
							Fipronil (TG)	laboratory	Arthropoda	non-pest insect	Megachile rotundata	European leaf-cutting bee
							Fipronil (TG)	laboratory	Chordata	amphibian	Xenopus laevis	African clawed frog
							Fipronil (TG)	laboratory	Arthropoda	crop pest	Creontiades dilutus	Green mirid
							Fipronil (TG)	laboratory	Chordata	mammal	Rattus norvegicus domestica	Rat
							Fipronil (TG)	laboratory	Arthropoda	parasitoid	Trichogramma japonicum	Wasp
							Fipronil (TG)	laboratory	Arthropoda	parasite	Culex quinquefasciatus	Southern mosquito
							Fipronil (TG)	laboratory	Arthropoda	crustacean	Marsupenaeus japonicus	Kuruma prawn
							Fipronil (TG)	laboratory	Arthropoda	crustacean	Crangon uritai	Sand shrimp
							Fipronil (TG)	laboratory	Arthropoda	crustacean	Americamysis bahia	Opossum shrimp
							Fipronil (TG)	laboratory	Chordata	mammal	Mus musculus	Mouse
							Fipronil (TG)	laboratory	Chordata	fish	Danio rerio	Zebrafish
							Fipronil (TG)	laboratory	Arthropoda	crop pest	Chilo suppressalis	Asian rice borer
							Fipronil (TG)	laboratory	Arthropoda	crop pest	Spodoptera litura	Tobacco cutworm
							Fipronil (TG)	laboratory	Arthropoda	pest insect	Blattella germanica	German cockroach
							Fipronil (TG)	laboratory	Arthropoda	parasite	Aedes aegypti	Yellow fever mosquito
								Jiang, S., Tsikolia, M., Bernier, U. R., & Bloomquist, J. R. (2017). Mosquitocidal Activity and Mode of Action of the Isoxazoline Fluralaner. International journal of environmental research and public health, 14(2), 154. https://doi.org/10.3390/ijerph14020154
